# Supplementary material for: Hourly global horizontal irradiance data of three stations in Punjab, Pakistan
Source: Data Brief. 2021 Sep 17;38:107371. doi: 10.1016/j.dib.2021.107371 (PMC8461344; doi:10.1016/j.dib.2021.107371)
Supplement: Supplementary file 1 [file mmc1.xlsx]

## Sheet: Bahawalpur
Time	GHIMeasured	GHICFSR	GHIMERRA-2	GHIERA-5	GHITOA	GHICorrected
2015-01-01	0	0	0	0	0	0
2015-01-01 01:00:00	0	0	0	0	0	0
2015-01-01 02:00:00	0	0	0	0	0	0
2015-01-01 03:00:00	109.617	189.185	178.727	179.527	353.35	166.128
2015-01-01 04:00:00	259.367	369.426	344.596	336.209	576.133	298.953
2015-01-01 05:00:00	366.733	514.185	479.221	518.741	741.246	450.232
2015-01-01 06:00:00	501.4	604.42	557.755	577.286	837.443	514.147
2015-01-01 07:00:00	525.283	626.098	574.873	569.157	858.169	511.652
2015-01-01 08:00:00	452.517	578.914	526.632	527.623	802.011	468.627
2015-01-01 09:00:00	271.167	470.684	401.742	451.021	672.792	387.12
2015-01-01 10:00:00	198.1	310.029	251.405	302.049	479.315	253.432
2015-01-01 11:00:00	89.8667	127.754	89.9105	125.261	214.299	99.2683
2015-01-01 12:00:00	0	0	0	0	0	0
2015-01-01 13:00:00	0	0	0	0	0	0
2015-01-01 14:00:00	0	0	0	0	0	0
2015-01-01 15:00:00	0	0	0	0	0	0
2015-01-01 16:00:00	0	0	0	0	0	0
2015-01-01 17:00:00	0	0	0	0	0	0
2015-01-01 18:00:00	0	0	0	0	0	0
2015-01-01 19:00:00	0	0	0	0	0	0
2015-01-01 20:00:00	0	0	0	0	0	0
2015-01-01 21:00:00	0	0	0	0	0	0
2015-01-01 22:00:00	0	0	0	0	0	0
2015-01-01 23:00:00	0	0	0	0	0	0
2015-01-02	0	0	0	0	0	0
2015-01-02 01:00:00	0	0	0	0	0	0
2015-01-02 02:00:00	0	0	0	0	0	0
2015-01-02 03:00:00	125.6	185.323	183.037	205.193	352.731	166.549
2015-01-02 04:00:00	296.8	368.167	350.179	381.042	576.059	314.095
2015-01-02 05:00:00	438.5	507.169	486.147	519.581	741.785	440.766
2015-01-02 06:00:00	534.433	598.328	530.647	605.172	838.622	523.836
2015-01-02 07:00:00	561.267	624.098	542.487	623.686	859.97	542.283
2015-01-02 08:00:00	515.7	581.195	488.037	574.79	804.374	494.171
2015-01-02 09:00:00	413.317	472.771	347.68	464.634	675.62	394.111
2015-01-02 10:00:00	262.517	314.098	208.66	302.834	482.477	262.844
2015-01-02 11:00:00	105.733	134.062	71.7891	122.334	238.101	120.105
2015-01-02 12:00:00	0	0	0	0	0	0
2015-01-02 13:00:00	0	0	0	0	0	0
2015-01-02 14:00:00	0	0	0	0	0	0
2015-01-02 15:00:00	0	0	0	0	0	0
2015-01-02 16:00:00	0	0	0	0	0	0
2015-01-02 17:00:00	0	0	0	0	0	0
2015-01-02 18:00:00	0	0	0	0	0	0
2015-01-02 19:00:00	0	0	0	0	0	0
2015-01-02 20:00:00	0	0	0	0	0	0
2015-01-02 21:00:00	0	0	0	0	0	0
2015-01-02 22:00:00	0	0	0	0	0	0
2015-01-02 23:00:00	0	0	0	0	0	0
2015-01-03	0	0	0	0	0	0
2015-01-03 01:00:00	0	0	0	0	0	0
2015-01-03 02:00:00	0	0	0	0	0	0
2015-01-03 03:00:00	108.5	181.65	145.904	204.048	352.246	173.748
2015-01-03 04:00:00	268.533	362.197	288.839	381.551	576.123	317.7
2015-01-03 05:00:00	409.1	505.139	409.942	520.801	742.464	434.821
2015-01-03 06:00:00	504.067	589.426	519.81	604.171	839.937	512.388
2015-01-03 07:00:00	544.25	615.196	534.344	623.536	861.901	531.531
2015-01-03 08:00:00	520.217	574.828	486.767	576.646	806.859	485.905
2015-01-03 09:00:00	424.867	469.334	389.89	452.647	678.559	375.426
2015-01-03 10:00:00	270.75	316.391	244.85	299.909	485.738	248.697
2015-01-03 11:00:00	118.167	134.999	88.7776	126.655	241.53	109.283
2015-01-03 12:00:00	0	0	0	0	0	0
2015-01-03 13:00:00	0	0	0	0	0	0
2015-01-03 14:00:00	0	0	0	0	0	0
2015-01-03 15:00:00	0	0	0	0	0	0
2015-01-03 16:00:00	0	0	0	0	0	0
2015-01-03 17:00:00	0	0	0	0	0	0
2015-01-03 18:00:00	0	0	0	0	0	0
2015-01-03 19:00:00	0	0	0	0	0	0
2015-01-03 20:00:00	0	0	0	0	0	0
2015-01-03 21:00:00	0	0	0	0	0	0
2015-01-03 22:00:00	0	0	0	0	0	0
2015-01-03 23:00:00	0	0	0	0	0	0
2015-01-04	0	0	0	0	0	0
2015-01-04 01:00:00	0	0	0	0	0	0
2015-01-04 02:00:00	0	0	0	0	0	0
2015-01-04 03:00:00	131.45	177.668	194.463	199.731	351.896	148.845
2015-01-04 04:00:00	314.133	361.197	363.749	381.184	576.327	299.058
2015-01-04 05:00:00	462.3	503.448	498.778	522.196	743.282	426.451
2015-01-04 06:00:00	555.717	590.541	540.525	602.316	841.389	504.747
2015-01-04 07:00:00	572.25	616.311	557.933	613.513	863.963	517.732
2015-01-04 08:00:00	533.35	573.426	509.05	559.881	809.465	466.571
2015-01-04 09:00:00	423.367	468.966	383.483	436.28	681.606	359.511
2015-01-04 10:00:00	281.517	317.052	238.236	293.305	489.094	242.147
2015-01-04 11:00:00	112.567	134.293	84.8413	120.003	245.042	109.319
2015-01-04 12:00:00	0	0	0	0	0	0
2015-01-04 13:00:00	0	0	0	0	0	0
2015-01-04 14:00:00	0	0	0	0	0	0
2015-01-04 15:00:00	0	0	0	0	0	0
2015-01-04 16:00:00	0	0	0	0	0	0
2015-01-04 17:00:00	0	0	0	0	0	0
2015-01-04 18:00:00	0	0	0	0	0	0
2015-01-04 19:00:00	0	0	0	0	0	0
2015-01-04 20:00:00	0	0	0	0	0	0
2015-01-04 21:00:00	0	0	0	0	0	0
2015-01-04 22:00:00	0	0	0	0	0	0
2015-01-04 23:00:00	0	0	0	0	0	0
2015-01-05	0	0	0	0	0	0
2015-01-05 01:00:00	0	0	0	0	0	0
2015-01-05 02:00:00	0	0	0	0	0	0
2015-01-05 03:00:00	33.75	181.668	171.566	197.412	351.682	157.749
2015-01-05 04:00:00	88.4167	362.197	332.416	380.467	576.67	298.695
2015-01-05 05:00:00	152.767	505.139	466.141	506.112	744.24	410.539
2015-01-05 06:00:00	212.65	600.38	548.492	515.313	842.976	432.926
2015-01-05 07:00:00	358.933	626.472	566.376	586.383	866.153	491.245
2015-01-05 08:00:00	530.15	586.081	518.467	555.115	812.189	459.265
2015-01-05 09:00:00	426.317	480.311	398.179	419.583	684.76	345.95
2015-01-05 10:00:00	275.317	327.506	246.62	274.918	492.543	233.467
2015-01-05 11:00:00	113.683	139.839	87.837	121.393	248.633	108.415
2015-01-05 12:00:00	0	0	0	0	0	0
2015-01-05 13:00:00	0	0	0	0	0	0
2015-01-05 14:00:00	0	0	0	0	0	0
2015-01-05 15:00:00	0	0	0	0	0	0
2015-01-05 16:00:00	0	0	0	0	0	0
2015-01-05 17:00:00	0	0	0	0	0	0
2015-01-05 18:00:00	0	0	0	0	0	0
2015-01-05 19:00:00	0	0	0	0	0	0
2015-01-05 20:00:00	0	0	0	0	0	0
2015-01-05 21:00:00	0	0	0	0	0	0
2015-01-05 22:00:00	0	0	0	0	0	0
2015-01-05 23:00:00	0	0	0	0	0	0
2015-01-06	0	0	0	0	0	0
2015-01-06 01:00:00	0	0	0	0	0	0
2015-01-06 02:00:00	0	0	0	0	0	0
2015-01-06 03:00:00	50.2667	181.46	181.286	203.999	351.604	153.627
2015-01-06 04:00:00	125.833	362.374	345.111	384.297	577.152	294.169
2015-01-06 05:00:00	212.667	510.478	478.528	526.001	745.335	419.495
2015-01-06 06:00:00	376.617	603.213	542.277	578.902	844.698	474.892
2015-01-06 07:00:00	569.85	629.305	553.699	632.454	868.47	519.9
2015-01-06 08:00:00	539.9	588.914	501.711	588.167	815.03	477.152
2015-01-06 09:00:00	440.85	483.144	385.903	479.771	688.018	379.176
2015-01-06 10:00:00	287.367	330.339	239.642	320.333	496.083	252.959
2015-01-06 11:00:00	120.15	137.638	86.189	136.043	252.301	109.275
2015-01-06 12:00:00	0	0	0	0	0	0
2015-01-06 13:00:00	0	0	0	0	0	0
2015-01-06 14:00:00	0	0	0	0	0	0
2015-01-06 15:00:00	0	0	0	0	0	0
2015-01-06 16:00:00	0	0	0	0	0	0
2015-01-06 17:00:00	0	0	0	0	0	0
2015-01-06 18:00:00	0	0	0	0	0	0
2015-01-06 19:00:00	0	0	0	0	0	0
2015-01-06 20:00:00	0	0	0	0	0	0
2015-01-06 21:00:00	0	0	0	0	0	0
2015-01-06 22:00:00	0	0	0	0	0	0
2015-01-06 23:00:00	0	0	0	0	0	0
2015-01-07	0	0	0	0	0	0
2015-01-07 01:00:00	0	0	0	0	0	0
2015-01-07 02:00:00	0	0	0	0	0	0
2015-01-07 03:00:00	53.3833	185.484	198.159	184.76	351.663	142.178
2015-01-07 04:00:00	125.033	368.926	371.284	330.364	577.773	260.524
2015-01-07 05:00:00	192.95	523.627	511.043	490.133	746.569	391.835
2015-01-07 06:00:00	310.3	615.386	598.467	511.551	846.552	422.742
2015-01-07 07:00:00	607.117	645.156	617.587	548.223	870.912	454.816
2015-01-07 08:00:00	572.667	603.271	568.686	582.222	817.985	472.252
2015-01-07 09:00:00	474	500.81	397.13	487.811	691.377	385.015
2015-01-07 10:00:00	326.783	336.156	247.464	328.272	499.711	252.692
2015-01-07 11:00:00	146.4	150.156	89.0803	141.461	256.043	116.74
2015-01-07 12:00:00	0	0	0	0	0	0
2015-01-07 13:00:00	0	0	0	0	0	0
2015-01-07 14:00:00	0	0	0	0	0	0
2015-01-07 15:00:00	0	0	0	0	0	0
2015-01-07 16:00:00	0	0	0	0	0	0
2015-01-07 17:00:00	0	0	0	0	0	0
2015-01-07 18:00:00	0	0	0	0	0	0
2015-01-07 19:00:00	0	0	0	0	0	0
2015-01-07 20:00:00	0	0	0	0	0	0
2015-01-07 21:00:00	0	0	0	0	0	0
2015-01-07 22:00:00	0	0	0	0	0	0
2015-01-07 23:00:00	0	0	0	0	0	0
2015-01-08	0	0	0	0	0	0
2015-01-08 01:00:00	0	0	0	0	0	0
2015-01-08 02:00:00	0	0	0	0	0	0
2015-01-08 03:00:00	44.4833	189.65	199.224	117.3	351.859	121.441
2015-01-08 04:00:00	89.9	374.426	371.344	195.702	578.532	188.693
2015-01-08 05:00:00	132.783	526.255	508.922	325.235	747.939	275.199
2015-01-08 06:00:00	175.217	620.593	598.826	462.022	848.539	379.289
2015-01-08 07:00:00	193.717	648.363	614.39	561.763	873.477	459.551
2015-01-08 08:00:00	219.05	607.478	562.025	601.829	821.053	481.986
2015-01-08 09:00:00	262.567	501.018	420.291	496.783	694.836	383.659
2015-01-08 10:00:00	209.217	344.104	264.314	334.641	503.425	251.875
2015-01-08 11:00:00	111.55	148.311	96.9046	145.486	259.857	110.574
2015-01-08 12:00:00	0	0	0	0	0	0
2015-01-08 13:00:00	0	0	0	0	0	0
2015-01-08 14:00:00	0	0	0	0	0	0
2015-01-08 15:00:00	0	0	0	0	0	0
2015-01-08 16:00:00	0	0	0	0	0	0
2015-01-08 17:00:00	0	0	0	0	0	0
2015-01-08 18:00:00	0	0	0	0	0	0
2015-01-08 19:00:00	0	0	0	0	0	0
2015-01-08 20:00:00	0	0	0	0	0	0
2015-01-08 21:00:00	0	0	0	0	0	0
2015-01-08 22:00:00	0	0	0	0	0	0
2015-01-08 23:00:00	0	0	0	0	0	0
2015-01-09	0	0	0	0	0	0
2015-01-09 01:00:00	0	0	0	0	0	0
2015-01-09 02:00:00	0	0	0	0	0	0
2015-01-09 03:00:00	27.6667	176.392	172.421	179.568	352.191	139.015
2015-01-09 04:00:00	75.15	356.024	345.681	332.595	579.431	251.543
2015-01-09 05:00:00	113.8	507.347	475.166	492.508	749.446	380.496
2015-01-09 06:00:00	287.7	600.679	557.11	568.346	850.655	449.159
2015-01-09 07:00:00	395.133	642.576	569.685	618.11	876.163	493.318
2015-01-09 08:00:00	419.25	597.646	517.221	574.494	824.23	451.81
2015-01-09 09:00:00	440.95	496.966	366.908	480.426	698.392	371.009
2015-01-09 10:00:00	282.067	339.437	224.582	326.223	507.221	252.51
2015-01-09 11:00:00	112.117	156.184	79.5318	140.958	263.74	122.988
2015-01-09 12:00:00	0	0	0	0	0	0
2015-01-09 13:00:00	0	0	0	0	0	0
2015-01-09 14:00:00	0	0	0	0	0	0
2015-01-09 15:00:00	0	0	0	0	0	0
2015-01-09 16:00:00	0	0	0	0	0	0
2015-01-09 17:00:00	0	0	0	0	0	0
2015-01-09 18:00:00	0	0	0	0	0	0
2015-01-09 19:00:00	0	0	0	0	0	0
2015-01-09 20:00:00	0	0	0	0	0	0
2015-01-09 21:00:00	0	0	0	0	0	0
2015-01-09 22:00:00	0	0	0	0	0	0
2015-01-09 23:00:00	0	0	0	0	0	0
2015-01-10	0	0	0	0	0	0
2015-01-10 01:00:00	0	0	0	0	0	0
2015-01-10 02:00:00	0	0	0	0	0	0
2015-01-10 03:00:00	38.8333	185.668	182.068	193.678	352.662	145.239
2015-01-10 04:00:00	91.1167	373.197	350.347	353.348	580.467	266.645
2015-01-10 05:00:00	141.467	525.448	488.629	514.709	751.088	395.463
2015-01-10 06:00:00	276.283	614.38	584.264	605.628	852.901	477.442
2015-01-10 07:00:00	527.867	642.38	602.157	643.03	878.969	511.351
2015-01-10 08:00:00	546	604.035	551.732	601.034	827.515	470.199
2015-01-10 09:00:00	448.35	500.241	418.451	491.691	702.042	371.091
2015-01-10 10:00:00	316.117	345.259	263.815	332.007	511.098	245.46
2015-01-10 11:00:00	146.367	151.259	96.5072	143.799	267.689	108.218
2015-01-10 12:00:00	0	0	0	0	0	0
2015-01-10 13:00:00	0	0	0	0	0	0
2015-01-10 14:00:00	0	0	0	0	0	0
2015-01-10 15:00:00	0	0	0	0	0	0
2015-01-10 16:00:00	0	0	0	0	0	0
2015-01-10 17:00:00	0	0	0	0	0	0
2015-01-10 18:00:00	0	0	0	0	0	0
2015-01-10 19:00:00	0	0	0	0	0	0
2015-01-10 20:00:00	0	0	0	0	0	0
2015-01-10 21:00:00	0	0	0	0	0	0
2015-01-10 22:00:00	0	0	0	0	0	0
2015-01-10 23:00:00	0	0	0	0	0	0
2015-01-11	0	0	0	0	0	0
2015-01-11 01:00:00	0	0	0	0	0	0
2015-01-11 02:00:00	0	0	0	0	0	0
2015-01-11 03:00:00	116.1	189.466	205.453	210.798	353.27	142.587
2015-01-11 04:00:00	319.667	374.38	377.531	394.783	581.641	282.969
2015-01-11 05:00:00	476.867	527.139	514.861	534.623	752.864	405.579
2015-01-11 06:00:00	581.05	613.656	584.645	629.27	855.273	491.195
2015-01-11 07:00:00	601.317	641.426	596.21	652.597	881.892	513.452
2015-01-11 08:00:00	585.533	603.196	541.145	608.291	830.905	470.531
2015-01-11 09:00:00	487.717	498.782	423.879	499.713	705.784	371.765
2015-01-11 10:00:00	339.167	343.43	265.201	339.121	515.052	244.961
2015-01-11 11:00:00	181.45	150.753	98.4771	151.029	271.702	107.607
2015-01-11 12:00:00	0	0	0	0	0	0
2015-01-11 13:00:00	0	0	0	0	0	0
2015-01-11 14:00:00	0	0	0	0	0	0
2015-01-11 15:00:00	0	0	0	0	0	0
2015-01-11 16:00:00	0	0	0	0	0	0
2015-01-11 17:00:00	0	0	0	0	0	0
2015-01-11 18:00:00	0	0	0	0	0	0
2015-01-11 19:00:00	0	0	0	0	0	0
2015-01-11 20:00:00	0	0	0	0	0	0
2015-01-11 21:00:00	0	0	0	0	0	0
2015-01-11 22:00:00	0	0	0	0	0	0
2015-01-11 23:00:00	0	0	0	0	0	0
2015-01-12	0	0	0	0	0	0
2015-01-12 01:00:00	0	0	0	0	0	0
2015-01-12 02:00:00	0	0	0	0	0	0
2015-01-12 03:00:00	132.75	185.65	197.81	212.335	354.016	141.887
2015-01-12 04:00:00	327.183	374.002	368.567	398.264	582.953	282.58
2015-01-12 05:00:00	486.917	530.679	506.915	545.508	754.773	410.626
2015-01-12 06:00:00	594.867	621.541	567.625	635.863	857.772	492.351
2015-01-12 07:00:00	622.25	651.541	587.121	658.789	884.93	514.875
2015-01-12 08:00:00	576.533	615.04	536.877	612.817	834.397	471.919
2015-01-12 09:00:00	490.633	509.121	413.721	501.527	709.614	373.461
2015-01-12 10:00:00	340.9	354.052	263.081	343.066	519.08	249.005
2015-01-12 11:00:00	141.567	160.259	99.2193	154.279	275.775	115.376
2015-01-12 12:00:00	0	0	0	0	0	0
2015-01-12 13:00:00	0	0	0	0	0	0
2015-01-12 14:00:00	0	0	0	0	0	0
2015-01-12 15:00:00	0	0	0	0	0	0
2015-01-12 16:00:00	0	0	0	0	0	0
2015-01-12 17:00:00	0	0	0	0	0	0
2015-01-12 18:00:00	0	0	0	0	0	0
2015-01-12 19:00:00	0	0	0	0	0	0
2015-01-12 20:00:00	0	0	0	0	0	0
2015-01-12 21:00:00	0	0	0	0	0	0
2015-01-12 22:00:00	0	0	0	0	0	0
2015-01-12 23:00:00	0	0	0	0	0	0
2015-01-13	0	0	0	0	0	0
2015-01-13 01:00:00	0	0	0	0	0	0
2015-01-13 02:00:00	0	0	0	0	0	0
2015-01-13 03:00:00	30.45	180.621	161.524	199.678	354.899	145.628
2015-01-13 04:00:00	62.1333	365.76	293.64	373.868	584.401	275.8
2015-01-13 05:00:00	198.45	511.139	400.145	435.558	756.814	326.574
2015-01-13 06:00:00	311.8	395.611	484.335	557.216	860.394	379.981
2015-01-13 07:00:00	330.733	119.264	457.969	589.511	888.081	362.001
2015-01-13 08:00:00	264.317	69.0029	403.872	507.81	837.99	272.033
2015-01-13 09:00:00	224.65	115.25	268.169	410.272	713.53	193.647
2015-01-13 10:00:00	162.433	211.706	160.62	276.914	523.18	169.334
2015-01-13 11:00:00	65.4167	151.326	64.8503	118.964	279.907	115.498
2015-01-13 12:00:00	0	0	0	0	0	0
2015-01-13 13:00:00	0	0	0	0	0	0
2015-01-13 14:00:00	0	0	0	0	0	0
2015-01-13 15:00:00	0	0	0	0	0	0
2015-01-13 16:00:00	0	0	0	0	0	0
2015-01-13 17:00:00	0	0	0	0	0	0
2015-01-13 18:00:00	0	0	0	0	0	0
2015-01-13 19:00:00	0	0	0	0	0	0
2015-01-13 20:00:00	0	0	0	0	0	0
2015-01-13 21:00:00	0	0	0	0	0	0
2015-01-13 22:00:00	0	0	0	0	0	0
2015-01-13 23:00:00	0	0	0	0	0	0
2015-01-14	0	0	0	0	0	0
2015-01-14 01:00:00	0	0	0	0	0	0
2015-01-14 02:00:00	0	0	0	0	0	0
2015-01-14 03:00:00	27.05	181.668	185.083	158.598	355.919	124.493
2015-01-14 04:00:00	65.4167	367.167	347.324	299.756	585.985	225.457
2015-01-14 05:00:00	109.083	512.444	479.783	475.717	758.986	351.076
2015-01-14 06:00:00	321.117	614.426	559.589	527.106	863.138	397.807
2015-01-14 07:00:00	539.15	644.414	575.475	593.548	891.343	452.39
2015-01-14 08:00:00	535.683	607.937	524.104	502.467	841.679	378.027
2015-01-14 09:00:00	440.517	505.799	402.195	348.902	717.529	267.484
2015-01-14 10:00:00	299.017	348.144	253.119	220.09	527.348	185.446
2015-01-14 11:00:00	131.217	160.144	95.6757	78.9468	284.093	94.4468
2015-01-14 12:00:00	0	0	0	0	0	0
2015-01-14 13:00:00	0	0	0	0	0	0
2015-01-14 14:00:00	0	0	0	0	0	0
2015-01-14 15:00:00	0	0	0	0	0	0
2015-01-14 16:00:00	0	0	0	0	0	0
2015-01-14 17:00:00	0	0	0	0	0	0
2015-01-14 18:00:00	0	0	0	0	0	0
2015-01-14 19:00:00	0	0	0	0	0	0
2015-01-14 20:00:00	0	0	0	0	0	0
2015-01-14 21:00:00	0	0	0	0	0	0
2015-01-14 22:00:00	0	0	0	0	0	0
2015-01-14 23:00:00	0	0	0	0	0	0
2015-01-15	0	0	0	0	0	0
2015-01-15 01:00:00	0	0	0	0	0	0
2015-01-15 02:00:00	0	0	0	0	0	0
2015-01-15 03:00:00	58.6667	181.668	228.648	206.452	357.077	123.364
2015-01-15 04:00:00	117.117	367.426	409.81	368.873	587.704	252.29
2015-01-15 05:00:00	142.383	517.909	551.347	530.491	761.287	387.151
2015-01-15 06:00:00	162.067	617.374	599.592	383.474	866.002	285.385
2015-01-15 07:00:00	212.967	647.386	613.531	360.304	894.713	263.618
2015-01-15 08:00:00	436.433	614.017	561.021	274.982	845.463	203.269
2015-01-15 09:00:00	429.117	510.259	430.465	255.877	721.607	203.679
2015-01-15 10:00:00	290.133	352.259	274.531	156.15	531.581	149.799
2015-01-15 11:00:00	128.117	169.293	105.253	102.353	288.332	101.057
2015-01-15 12:00:00	0	0	0	0	0	0
2015-01-15 13:00:00	0	0	0	0	0	0
2015-01-15 14:00:00	0	0	0	0	0	0
2015-01-15 15:00:00	0	0	0	0	0	0
2015-01-15 16:00:00	0	0	0	0	0	0
2015-01-15 17:00:00	0	0	0	0	0	0
2015-01-15 18:00:00	0	0	0	0	0	0
2015-01-15 19:00:00	0	0	0	0	0	0
2015-01-15 20:00:00	0	0	0	0	0	0
2015-01-15 21:00:00	0	0	0	0	0	0
2015-01-15 22:00:00	0	0	0	0	0	0
2015-01-15 23:00:00	0	0	0	0	0	0
2015-01-16	0	0	0	0	0	0
2015-01-16 01:00:00	0	0	0	0	0	0
2015-01-16 02:00:00	0	0	0	0	0	0
2015-01-16 03:00:00	69.9833	186.086	221.224	218.984	358.372	132.879
2015-01-16 04:00:00	180.417	377.76	400.214	408.176	589.557	277.503
2015-01-16 05:00:00	384.117	527.139	540.77	556.371	763.716	406.21
2015-01-16 06:00:00	577.317	628.541	593.914	641.845	868.984	488.715
2015-01-16 07:00:00	625.567	660.541	613.87	670.238	898.188	516.348
2015-01-16 08:00:00	585.55	623.196	565.915	626.24	849.339	474.27
2015-01-16 09:00:00	490.7	521.426	441.689	518.412	725.762	376.861
2015-01-16 10:00:00	348.017	367.591	284.76	357.851	535.876	250.822
2015-01-16 11:00:00	168.867	170.259	111.312	167.491	292.619	114.943
2015-01-16 12:00:00	0	0	0	0	0	0
2015-01-16 13:00:00	0	0	0	0	0	0
2015-01-16 14:00:00	0	0	0	0	0	0
2015-01-16 15:00:00	0	0	0	0	0	0
2015-01-16 16:00:00	0	0	0	0	0	0
2015-01-16 17:00:00	0	0	0	0	0	0
2015-01-16 18:00:00	0	0	0	0	0	0
2015-01-16 19:00:00	0	0	0	0	0	0
2015-01-16 20:00:00	0	0	0	0	0	0
2015-01-16 21:00:00	0	0	0	0	0	0
2015-01-16 22:00:00	0	0	0	0	0	0
2015-01-16 23:00:00	0	0	0	0	0	0
2015-01-17	0	0	0	0	0	0
2015-01-17 01:00:00	0	0	0	0	0	0
2015-01-17 02:00:00	0	0	0	0	0	0
2015-01-17 03:00:00	123.65	189.759	225.484	217.486	359.805	133.412
2015-01-17 04:00:00	352.033	383.73	404.771	404.773	591.544	276.998
2015-01-17 05:00:00	515.783	534.478	545.168	554.478	766.271	405.583
2015-01-17 06:00:00	618.833	631.374	639.119	646.164	872.081	495.11
2015-01-17 07:00:00	646.55	663.374	655.418	672.11	901.767	521.436
2015-01-17 08:00:00	605.8	626.029	602.745	629.352	853.303	478.403
2015-01-17 09:00:00	527.8	520.467	468.585	521.977	729.99	376.576
2015-01-17 10:00:00	376.15	365.052	304.552	361.461	540.23	245.945
2015-01-17 11:00:00	185.517	176.569	121.337	170.442	296.951	114.686
2015-01-17 12:00:00	0	0	0	0	0	0
2015-01-17 13:00:00	0	0	0	0	0	0
2015-01-17 14:00:00	0	0	0	0	0	0
2015-01-17 15:00:00	0	0	0	0	0	0
2015-01-17 16:00:00	0	0	0	0	0	0
2015-01-17 17:00:00	0	0	0	0	0	0
2015-01-17 18:00:00	0	0	0	0	0	0
2015-01-17 19:00:00	0	0	0	0	0	0
2015-01-17 20:00:00	0	0	0	0	0	0
2015-01-17 21:00:00	0	0	0	0	0	0
2015-01-17 22:00:00	0	0	0	0	0	0
2015-01-17 23:00:00	0	0	0	0	0	0
2015-01-18	0	0	0	0	0	0
2015-01-18 01:00:00	0	0	0	0	0	0
2015-01-18 02:00:00	0	0	0	0	0	0
2015-01-18 03:00:00	136.8	189.323	235.158	218.005	361.374	130.461
2015-01-18 04:00:00	352.383	379.972	416.713	405.622	593.663	272.589
2015-01-18 05:00:00	522.6	533.639	558.575	555.401	768.95	405.375
2015-01-18 06:00:00	634.583	632.374	631.807	648.718	875.293	495.407
2015-01-18 07:00:00	674.383	664.248	649.222	675.054	905.445	522.207
2015-01-18 08:00:00	641.767	627.311	597.944	632.596	857.352	479.918
2015-01-18 09:00:00	542.733	528.667	482.924	525.54	734.289	380.134
2015-01-18 10:00:00	389.617	368.38	316.675	364.969	544.639	244.954
2015-01-18 11:00:00	203.5	179.885	128.863	173.49	301.325	113.862
2015-01-18 12:00:00	0	0	0	0	0	0
2015-01-18 13:00:00	0	0	0	0	0	0
2015-01-18 14:00:00	0	0	0	0	0	0
2015-01-18 15:00:00	0	0	0	0	0	0
2015-01-18 16:00:00	0	0	0	0	0	0
2015-01-18 17:00:00	0	0	0	0	0	0
2015-01-18 18:00:00	0	0	0	0	0	0
2015-01-18 19:00:00	0	0	0	0	0	0
2015-01-18 20:00:00	0	0	0	0	0	0
2015-01-18 21:00:00	0	0	0	0	0	0
2015-01-18 22:00:00	0	0	0	0	0	0
2015-01-18 23:00:00	0	0	0	0	0	0
2015-01-19	0	0	0	0	0	0
2015-01-19 01:00:00	0	0	0	0	0	0
2015-01-19 02:00:00	0	0	0	0	0	0
2015-01-19 03:00:00	137.733	193.185	235.33	218.938	363.079	132.659
2015-01-19 04:00:00	357.567	380.972	417.568	406.438	595.914	273.467
2015-01-19 05:00:00	521.967	539.398	557.89	556.8	771.753	407.759
2015-01-19 06:00:00	630.15	634.489	634.426	648.173	878.616	494.981
2015-01-19 07:00:00	665.833	668.167	652.338	674.79	909.221	522.175
2015-01-19 08:00:00	628.333	630.139	599.726	632.209	861.483	479.662
2015-01-19 09:00:00	502.217	528.241	480.512	525.249	738.654	379.454
2015-01-19 10:00:00	351.483	370.259	315.182	365.083	549.1	245.991
2015-01-19 11:00:00	181.883	181.293	128.733	174.409	305.739	115.229
2015-01-19 12:00:00	0	0	0	0	0	0
2015-01-19 13:00:00	0	0	0	0	0	0
2015-01-19 14:00:00	0	0	0	0	0	0
2015-01-19 15:00:00	0	0	0	0	0	0
2015-01-19 16:00:00	0	0	0	0	0	0
2015-01-19 17:00:00	0	0	0	0	0	0
2015-01-19 18:00:00	0	0	0	0	0	0
2015-01-19 19:00:00	0	0	0	0	0	0
2015-01-19 20:00:00	0	0	0	0	0	0
2015-01-19 21:00:00	0	0	0	0	0	0
2015-01-19 22:00:00	0	0	0	0	0	0
2015-01-19 23:00:00	0	0	0	0	0	0
2015-01-20	0	0	0	0	0	0
2015-01-20 01:00:00	0	0	0	0	0	0
2015-01-20 02:00:00	0	0	0	0	0	0
2015-01-20 03:00:00	127.967	193.185	166.59	213.396	364.92	152.882
2015-01-20 04:00:00	328.383	385.972	343.392	396.429	598.295	281.449
2015-01-20 05:00:00	483.383	540.709	498.823	555.405	774.677	407.077
2015-01-20 06:00:00	586.917	640.38	506.207	649.717	882.047	483.944
2015-01-20 07:00:00	635.6	674.254	516.798	680.827	913.092	509.987
2015-01-20 08:00:00	620.767	639.162	539.487	637.728	865.694	479.835
2015-01-20 09:00:00	523.75	535.265	452.809	530.376	743.082	385.61
2015-01-20 10:00:00	333.933	376.69	299.277	362.627	553.61	251.217
2015-01-20 11:00:00	157.967	183.15	119.821	175.025	310.187	121.256
2015-01-20 12:00:00	0	0	0	0	0	0
2015-01-20 13:00:00	0	0	0	0	0	0
2015-01-20 14:00:00	0	0	0	0	0	0
2015-01-20 15:00:00	0	0	0	0	0	0
2015-01-20 16:00:00	0	0	0	0	0	0
2015-01-20 17:00:00	0	0	0	0	0	0
2015-01-20 18:00:00	0	0	0	0	0	0
2015-01-20 19:00:00	0	0	0	0	0	0
2015-01-20 20:00:00	0	0	0	0	0	0
2015-01-20 21:00:00	0	0	0	0	0	0
2015-01-20 22:00:00	0	0	0	0	0	0
2015-01-20 23:00:00	0	0	0	0	0	0
2015-01-21	0	0	0	0	0	0
2015-01-21 01:00:00	0	0	0	0	0	0
2015-01-21 02:00:00	0	0	0	0	0	0
2015-01-21 03:00:00	107.517	43.6219	160.988	188.145	366.897	40.8841
2015-01-21 04:00:00	110.55	89.534	305.163	312.022	600.806	107.759
2015-01-21 05:00:00	349.25	174.412	432.164	492.94	777.72	265.632
2015-01-21 06:00:00	334.567	347.112	529.833	494.091	885.585	316.214
2015-01-21 07:00:00	433.45	645.238	555.224	500.712	917.054	360.808
2015-01-21 08:00:00	506.417	621.737	524.418	414.319	869.979	298.184
2015-01-21 09:00:00	401.517	525.127	416.922	454.955	747.569	332.282
2015-01-21 10:00:00	299.8	369.942	264.937	311.491	558.164	229.567
2015-01-21 11:00:00	127.85	183.965	104.04	147.273	314.668	122.18
2015-01-21 12:00:00	0	0	0	0	0	0
2015-01-21 13:00:00	0	0	0	0	0	0
2015-01-21 14:00:00	0	0	0	0	0	0
2015-01-21 15:00:00	0	0	0	0	0	0
2015-01-21 16:00:00	0	0	0	0	0	0
2015-01-21 17:00:00	0	0	0	0	0	0
2015-01-21 18:00:00	0	0	0	0	0	0
2015-01-21 19:00:00	0	0	0	0	0	0
2015-01-21 20:00:00	0	0	0	0	0	0
2015-01-21 21:00:00	0	0	0	0	0	0
2015-01-21 22:00:00	0	0	0	0	0	0
2015-01-21 23:00:00	0	0	0	0	0	0
2015-01-22	0	0	0	0	0	0
2015-01-22 01:00:00	0	0	0	0	0	0
2015-01-22 02:00:00	0	0	0	0	0	0
2015-01-22 03:00:00	15.65	52.204	172.526	158.124	369.008	33.8917
2015-01-22 04:00:00	36.3167	133.441	360.708	263.772	603.444	94.1959
2015-01-22 05:00:00	78.2833	192.419	504.359	374.049	780.88	188.028
2015-01-22 06:00:00	156.117	256.093	600.372	372.698	889.227	213.039
2015-01-22 07:00:00	99.8833	539.113	619.574	454.987	921.104	319.156
2015-01-22 08:00:00	155.317	634.886	570.203	432.614	874.337	319.207
2015-01-22 09:00:00	84.6833	533.506	447.466	408.794	752.113	302.759
2015-01-22 10:00:00	73.5333	381.43	290.734	316.372	562.759	232.348
2015-01-22 11:00:00	38.1	185.65	117.737	161.311	319.178	119.331
2015-01-22 12:00:00	0	0	0	0	0	0
2015-01-22 13:00:00	0	0	0	0	0	0
2015-01-22 14:00:00	0	0	0	0	0	0
2015-01-22 15:00:00	0	0	0	0	0	0
2015-01-22 16:00:00	0	0	0	0	0	0
2015-01-22 17:00:00	0	0	0	0	0	0
2015-01-22 18:00:00	0	0	0	0	0	0
2015-01-22 19:00:00	0	0	0	0	0	0
2015-01-22 20:00:00	0	0	0	0	0	0
2015-01-22 21:00:00	0	0	0	0	0	0
2015-01-22 22:00:00	0	0	0	0	0	0
2015-01-22 23:00:00	0	0	0	0	0	0
2015-01-23	0	0	0	0	0	0
2015-01-23 01:00:00	0	0	0	0	0	0
2015-01-23 02:00:00	0	0	0	0	0	0
2015-01-23 03:00:00	84.1833	190.668	236.689	215.858	371.253	131.221
2015-01-23 04:00:00	196.483	380.426	416.652	399.863	606.208	272.688
2015-01-23 05:00:00	433.383	535.185	557.688	517.422	784.155	380.299
2015-01-23 06:00:00	566.217	636.541	638.774	627.009	892.971	481.093
2015-01-23 07:00:00	618.967	672.311	652.671	603.54	925.24	465.169
2015-01-23 08:00:00	544.783	636.426	598.439	504.626	878.764	380.648
2015-01-23 09:00:00	399.5	535.99	468.401	395.318	756.71	294.583
2015-01-23 10:00:00	305.017	380.287	305.741	298.098	567.393	220.163
2015-01-23 11:00:00	174.4	188.311	125.311	147.263	323.714	114.114
2015-01-23 12:00:00	0	0	0	0	0	0
2015-01-23 13:00:00	0	0	0	0	0	0
2015-01-23 14:00:00	0	0	0	0	0	0
2015-01-23 15:00:00	0	0	0	0	0	0
2015-01-23 16:00:00	0	0	0	0	0	0
2015-01-23 17:00:00	0	0	0	0	0	0
2015-01-23 18:00:00	0	0	0	0	0	0
2015-01-23 19:00:00	0	0	0	0	0	0
2015-01-23 20:00:00	0	0	0	0	0	0
2015-01-23 21:00:00	0	0	0	0	0	0
2015-01-23 22:00:00	0	0	0	0	0	0
2015-01-23 23:00:00	0	0	0	0	0	0
2015-01-24	0	0	0	0	0	0
2015-01-24 01:00:00	0	0	0	0	0	0
2015-01-24 02:00:00	0	0	0	0	0	0
2015-01-24 03:00:00	50.35	194.668	226.6	224.955	373.63	141.842
2015-01-24 04:00:00	102.433	386.972	407.205	416.793	609.097	287.007
2015-01-24 05:00:00	176.917	542.364	535.924	569.534	787.543	422
2015-01-24 06:00:00	284.883	644.495	469.555	657.577	896.812	489.473
2015-01-24 07:00:00	580.2	676.587	451.636	652.834	929.458	479.502
2015-01-24 08:00:00	484.167	622.525	406.843	539.268	883.257	387.298
2015-01-24 09:00:00	445.417	507.433	333.34	412.556	761.356	300.139
2015-01-24 10:00:00	313.067	337.79	199.112	262.282	572.061	203.731
2015-01-24 11:00:00	125.983	155.73	73.957	126.81	328.272	113.246
2015-01-24 12:00:00	0	0	0	0	0	0
2015-01-24 13:00:00	0	0	0	0	0	0
2015-01-24 14:00:00	0	0	0	0	0	0
2015-01-24 15:00:00	0	0	0	0	0	0
2015-01-24 16:00:00	0	0	0	0	0	0
2015-01-24 17:00:00	0	0	0	0	0	0
2015-01-24 18:00:00	0	0	0	0	0	0
2015-01-24 19:00:00	0	0	0	0	0	0
2015-01-24 20:00:00	0	0	0	0	0	0
2015-01-24 21:00:00	0	0	0	0	0	0
2015-01-24 22:00:00	0	0	0	0	0	0
2015-01-24 23:00:00	0	0	0	0	0	0
2015-01-25	0	0	0	0	0	0
2015-01-25 01:00:00	0	0	0	0	0	0
2015-01-25 02:00:00	0	0	0	0	0	0
2015-01-25 03:00:00	52.6	198.668	227.626	219.245	376.139	143.219
2015-01-25 04:00:00	106.717	392.197	404.138	385.191	612.109	274.305
2015-01-25 05:00:00	180.467	550.448	544.504	521.955	791.042	391.45
2015-01-25 06:00:00	302.017	650.495	659.069	538.597	900.75	416.837
2015-01-25 07:00:00	570.517	684.587	674.335	571.243	933.756	446.132
2015-01-25 08:00:00	630.533	652.058	620.775	389.139	887.812	295.032
2015-01-25 09:00:00	519.167	550.356	481.436	380.833	766.047	290.171
2015-01-25 10:00:00	366.183	393.799	316.08	235.036	576.76	193.324
2015-01-25 11:00:00	179.15	196.259	131.919	112.326	332.849	107.478
2015-01-25 12:00:00	0	0	0	0	0	0
2015-01-25 13:00:00	0	0	0	0	0	0
2015-01-25 14:00:00	0	0	0	0	0	0
2015-01-25 15:00:00	0	0	0	0	0	0
2015-01-25 16:00:00	0	0	0	0	0	0
2015-01-25 17:00:00	0	0	0	0	0	0
2015-01-25 18:00:00	0	0	0	0	0	0
2015-01-25 19:00:00	0	0	0	0	0	0
2015-01-25 20:00:00	0	0	0	0	0	0
2015-01-25 21:00:00	0	0	0	0	0	0
2015-01-25 22:00:00	0	0	0	0	0	0
2015-01-25 23:00:00	0	0	0	0	0	0
2015-01-26	0	0	0	0	0	0
2015-01-26 01:00:00	0	0	0	0	0	0
2015-01-26 02:00:00	0	0	0	0	0	0
2015-01-26 03:00:00	44.2	202.65	245.599	220.149	378.779	142.676
2015-01-26 04:00:00	125.367	394.002	428.125	398.511	615.242	281.999
2015-01-26 05:00:00	197.017	557.334	571.249	518.028	794.65	392.85
2015-01-26 06:00:00	189.283	656.541	639.461	609.503	904.78	476.469
2015-01-26 07:00:00	305.033	692.323	656.366	554.54	938.129	432.459
2015-01-26 08:00:00	313.4	659.277	604.018	521.408	892.425	404.005
2015-01-26 09:00:00	477.4	556.92	482.967	393.633	770.781	302.232
2015-01-26 10:00:00	305.233	396.495	318.511	271.61	581.487	214.549
2015-01-26 11:00:00	95.95	208	134.372	125.584	337.443	120.778
2015-01-26 12:00:00	0	0	0	0	0	0
2015-01-26 13:00:00	0	0	0	0	0	0
2015-01-26 14:00:00	0	0	0	0	0	0
2015-01-26 15:00:00	0	0	0	0	0	0
2015-01-26 16:00:00	0	0	0	0	0	0
2015-01-26 17:00:00	0	0	0	0	0	0
2015-01-26 18:00:00	0	0	0	0	0	0
2015-01-26 19:00:00	0	0	0	0	0	0
2015-01-26 20:00:00	0	0	0	0	0	0
2015-01-26 21:00:00	0	0	0	0	0	0
2015-01-26 22:00:00	0	0	0	0	0	0
2015-01-26 23:00:00	0	0	0	0	0	0
2015-01-27	0	0	0	0	0	0
2015-01-27 01:00:00	0	0	0	0	0	0
2015-01-27 02:00:00	0	0	0	0	0	0
2015-01-27 03:00:00	53.8167	210.185	259.888	213.384	381.548	143.514
2015-01-27 04:00:00	128.533	405.197	447.452	388.016	618.493	280.234
2015-01-27 05:00:00	189.6	562.414	593.38	538.067	798.363	412.548
2015-01-27 06:00:00	215.4	668.426	693.959	668.052	908.9	536.918
2015-01-27 07:00:00	236.217	704.196	709.758	616.329	942.576	498.462
2015-01-27 08:00:00	299.35	668.656	655.655	568.962	897.093	453.242
2015-01-27 09:00:00	288.767	567.966	524.873	508.026	775.553	389.439
2015-01-27 10:00:00	271	407.281	354.353	349.775	586.238	256.558
2015-01-27 11:00:00	157.25	212.339	156.483	196.672	342.05	134.88
2015-01-27 12:00:00	0	0	0	0	0	0
2015-01-27 13:00:00	0	0	0	0	0	0
2015-01-27 14:00:00	0	0	0	0	0	0
2015-01-27 15:00:00	0	0	0	0	0	0
2015-01-27 16:00:00	0	0	0	0	0	0
2015-01-27 17:00:00	0	0	0	0	0	0
2015-01-27 18:00:00	0	0	0	0	0	0
2015-01-27 19:00:00	0	0	0	0	0	0
2015-01-27 20:00:00	0	0	0	0	0	0
2015-01-27 21:00:00	0	0	0	0	0	0
2015-01-27 22:00:00	0	0	0	0	0	0
2015-01-27 23:00:00	0	0	0	0	0	0
2015-01-28	0	0	0	0	0	0
2015-01-28 01:00:00	0	0	0	0	0	0
2015-01-28 02:00:00	0	0	0	0	0	0
2015-01-28 03:00:00	146.433	211.391	268.709	237.453	384.444	151.553
2015-01-28 04:00:00	372.35	411.093	457.349	432.747	621.862	309.005
2015-01-28 05:00:00	542.483	570.31	603.535	587.596	802.179	454.972
2015-01-28 06:00:00	644.6	673.323	672.365	685.686	913.108	553.672
2015-01-28 07:00:00	693.4	709.323	690.396	714.588	947.091	584.992
2015-01-28 08:00:00	663.983	673.46	637.411	673.58	901.814	541.837
2015-01-28 09:00:00	574.283	572.724	519.625	566.489	780.362	435.165
2015-01-28 10:00:00	411.6	412.207	349.12	403.708	591.011	291.263
2015-01-28 11:00:00	212.117	212.483	152.952	206.476	346.667	143.26
2015-01-28 12:00:00	0	0	0	0	0	0
2015-01-28 13:00:00	0	0	0	0	0	0
2015-01-28 14:00:00	0	0	0	0	0	0
2015-01-28 15:00:00	0	0	0	0	0	0
2015-01-28 16:00:00	0	0	0	0	0	0
2015-01-28 17:00:00	0	0	0	0	0	0
2015-01-28 18:00:00	0	0	0	0	0	0
2015-01-28 19:00:00	0	0	0	0	0	0
2015-01-28 20:00:00	0	0	0	0	0	0
2015-01-28 21:00:00	0	0	0	0	0	0
2015-01-28 22:00:00	0	0	0	0	0	0
2015-01-28 23:00:00	0	0	0	0	0	0
2015-01-29	0	0	0	0	0	0
2015-01-29 01:00:00	0	0	0	0	0	0
2015-01-29 02:00:00	0	0	0	0	0	0
2015-01-29 03:00:00	162.583	219.001	285.496	239.97	387.466	154.203
2015-01-29 04:00:00	369	414.185	479.006	437.634	625.346	315.561
2015-01-29 05:00:00	535.583	582.679	627.75	596.001	806.095	468.672
2015-01-29 06:00:00	657.217	681.535	698.91	693.358	917.399	569.479
2015-01-29 07:00:00	718.067	718.995	712.136	724.324	951.673	602.837
2015-01-29 08:00:00	692.017	682.403	663.76	683.579	906.583	559.435
2015-01-29 09:00:00	585.417	582.287	538.327	575.477	785.202	449.012
2015-01-29 10:00:00	417.9	420.53	363.776	411.351	595.803	300.048
2015-01-29 11:00:00	220.517	221.114	161.675	212.093	351.293	146.97
2015-01-29 12:00:00	0	0	0	0	0	0
2015-01-29 13:00:00	0	0	0	0	0	0
2015-01-29 14:00:00	0	0	0	0	0	0
2015-01-29 15:00:00	0	0	0	0	0	0
2015-01-29 16:00:00	0	0	0	0	0	0
2015-01-29 17:00:00	0	0	0	0	0	0
2015-01-29 18:00:00	0	0	0	0	0	0
2015-01-29 19:00:00	0	0	0	0	0	0
2015-01-29 20:00:00	0	0	0	0	0	0
2015-01-29 21:00:00	0	0	0	0	0	0
2015-01-29 22:00:00	0	0	0	0	0	0
2015-01-29 23:00:00	0	0	0	0	0	0
2015-01-30	0	0	0	0	0	0
2015-01-30 01:00:00	0	0	0	0	0	0
2015-01-30 02:00:00	0	0	0	0	0	0
2015-01-30 03:00:00	159.683	211.645	278.836	236.659	390.612	153.12
2015-01-30 04:00:00	370.85	410.736	467.694	430.422	628.942	314.609
2015-01-30 05:00:00	538.633	570.139	612.198	583.998	810.11	461.511
2015-01-30 06:00:00	650.65	674.38	677.363	683.209	921.771	562.499
2015-01-30 07:00:00	685.617	710.368	691.161	713.045	956.318	594.398
2015-01-30 08:00:00	659.667	674.512	635.482	672.312	911.398	550.786
2015-01-30 09:00:00	577.933	573.8	518.848	558.137	790.072	438.338
2015-01-30 10:00:00	343.183	413.235	344.626	395.117	600.609	294.754
2015-01-30 11:00:00	146.733	219.259	150.507	192.755	355.924	147.121
2015-01-30 12:00:00	0	0	0	0	0	0
2015-01-30 13:00:00	0	0	0	0	0	0
2015-01-30 14:00:00	0	0	0	0	0	0
2015-01-30 15:00:00	0	0	0	0	0	0
2015-01-30 16:00:00	0	0	0	0	0	0
2015-01-30 17:00:00	0	0	0	0	0	0
2015-01-30 18:00:00	0	0	0	0	0	0
2015-01-30 19:00:00	0	0	0	0	0	0
2015-01-30 20:00:00	0	0	0	0	0	0
2015-01-30 21:00:00	0	0	0	0	0	0
2015-01-30 22:00:00	0	0	0	0	0	0
2015-01-30 23:00:00	0	0	0	0	0	0
2015-01-31	0	0	0	0	0	0
2015-01-31 01:00:00	0	0	0	0	0	0
2015-01-31 02:00:00	0	0	0	0	0	0
2015-01-31 03:00:00	163.45	216.466	271.454	237.381	393.88	162.536
2015-01-31 04:00:00	377	413.38	456.677	430.481	632.648	320.615
2015-01-31 05:00:00	546.667	577.448	599.319	585.709	814.219	469.478
2015-01-31 06:00:00	660.733	679.265	699.593	684.276	926.221	573.081
2015-01-31 07:00:00	707.617	715.357	712.071	714.898	961.023	606.195
2015-01-31 08:00:00	677.833	682.173	656.711	675.425	916.255	563.11
2015-01-31 09:00:00	581.967	579.805	518.396	569.477	794.968	453.639
2015-01-31 10:00:00	416.9	419.38	349.94	408.125	605.429	306.622
2015-01-31 11:00:00	221.583	224.885	154	212.451	360.557	159.923
2015-01-31 12:00:00	0	0	0	0	0	0
2015-01-31 13:00:00	0	0	0	0	0	0
2015-01-31 14:00:00	0	0	0	0	0	0
2015-01-31 15:00:00	0	0	0	0	0	0
2015-01-31 16:00:00	0	0	0	0	0	0
2015-01-31 17:00:00	0	0	0	0	0	0
2015-01-31 18:00:00	0	0	0	0	0	0
2015-01-31 19:00:00	0	0	0	0	0	0
2015-01-31 20:00:00	0	0	0	0	0	0
2015-01-31 21:00:00	0	0	0	0	0	0
2015-01-31 22:00:00	0	0	0	0	0	0
2015-01-31 23:00:00	0	0	0	0	0	0
2015-02-01	0	0	0	0	0	0
2015-02-01 01:00:00	0	0	0	0	0	0
2015-02-01 02:00:00	0	0	0	0	0	0
2015-02-01 03:00:00	109.267	207.216	248.14	192.3	397.267	159.99
2015-02-01 04:00:00	333.383	383.839	429.998	382.588	636.461	310.178
2015-02-01 05:00:00	432.267	477.722	578.284	547.586	818.42	445.226
2015-02-01 06:00:00	323.75	458.306	634.363	650.05	930.745	538.079
2015-02-01 07:00:00	424.75	398.354	650.03	663.729	965.784	562.341
2015-02-01 08:00:00	301.2	336.269	595.329	614.706	921.15	501.671
2015-02-01 09:00:00	475.033	256.962	490.291	500.729	799.886	364.099
2015-02-01 10:00:00	344.967	168.914	323.513	318.956	610.258	181.598
2015-02-01 11:00:00	184.667	138.142	138.25	173.58	365.192	98.6159
2015-02-01 12:00:00	0	0	0	0	0	0
2015-02-01 13:00:00	0	0	0	0	0	0
2015-02-01 14:00:00	0	0	0	0	0	0
2015-02-01 15:00:00	0	0	0	0	0	0
2015-02-01 16:00:00	0	0	0	0	0	0
2015-02-01 17:00:00	0	0	0	0	0	0
2015-02-01 18:00:00	0	0	0	0	0	0
2015-02-01 19:00:00	0	0	0	0	0	0
2015-02-01 20:00:00	0	0	0	0	0	0
2015-02-01 21:00:00	0	0	0	0	0	0
2015-02-01 22:00:00	0	0	0	0	0	0
2015-02-01 23:00:00	0	0	0	0	0	0
2015-02-02	0	0	0	0	0	0
2015-02-02 01:00:00	0	0	0	0	0	0
2015-02-02 02:00:00	0	0	0	0	0	0
2015-02-02 03:00:00	124.983	204.857	216.168	199.964	400.772	167.861
2015-02-02 04:00:00	234.3	395.508	389.845	327.37	640.379	288.623
2015-02-02 05:00:00	220.883	532.246	539.878	404.294	822.71	355.743
2015-02-02 06:00:00	224.5	512.694	643.782	536.419	935.34	464.269
2015-02-02 07:00:00	170.433	455.766	666.316	529.879	970.598	469.063
2015-02-02 08:00:00	162.583	355.136	610.198	453.643	926.081	392.785
2015-02-02 09:00:00	212.85	291.601	478.789	348.53	804.825	275.043
2015-02-02 10:00:00	103.8	149.912	288.131	205.451	615.095	120.226
2015-02-02 11:00:00	96.2667	54.013	113.881	112.893	369.824	30.289
2015-02-02 12:00:00	0	0	0	0	0	0
2015-02-02 13:00:00	0	0	0	0	0	0
2015-02-02 14:00:00	0	0	0	0	0	0
2015-02-02 15:00:00	0	0	0	0	0	0
2015-02-02 16:00:00	0	0	0	0	0	0
2015-02-02 17:00:00	0	0	0	0	0	0
2015-02-02 18:00:00	0	0	0	0	0	0
2015-02-02 19:00:00	0	0	0	0	0	0
2015-02-02 20:00:00	0	0	0	0	0	0
2015-02-02 21:00:00	0	0	0	0	0	0
2015-02-02 22:00:00	0	0	0	0	0	0
2015-02-02 23:00:00	0	0	0	0	0	0
2015-02-03	0	0	0	0	0	0
2015-02-03 01:00:00	0	0	0	0	0	0
2015-02-03 02:00:00	16.8833	30.2419	69.2559	55.7075	98.6675	21.8368
2015-02-03 03:00:00	143.35	168.883	254.676	239.738	404.393	158.644
2015-02-03 04:00:00	338.983	382.885	452.129	426.636	644.399	353.606
2015-02-03 05:00:00	534.9	567.853	601.95	566.52	827.085	501.35
2015-02-03 06:00:00	658.283	674.587	665.345	593.025	940.004	530.668
2015-02-03 07:00:00	699.383	710.599	678.239	698.978	975.462	619.99
2015-02-03 08:00:00	660.417	677.248	622.265	664.03	931.045	584.937
2015-02-03 09:00:00	572.917	582.81	519.552	582.095	809.781	506.893
2015-02-03 10:00:00	415.933	421.311	350.183	408.616	619.936	349.721
2015-02-03 11:00:00	232.767	229.311	157.882	212.659	374.453	180.428
2015-02-03 12:00:00	0	0	0	0	0	0
2015-02-03 13:00:00	0	0	0	0	0	0
2015-02-03 14:00:00	0	0	0	0	0	0
2015-02-03 15:00:00	0	0	0	0	0	0
2015-02-03 16:00:00	0	0	0	0	0	0
2015-02-03 17:00:00	0	0	0	0	0	0
2015-02-03 18:00:00	0	0	0	0	0	0
2015-02-03 19:00:00	0	0	0	0	0	0
2015-02-03 20:00:00	0	0	0	0	0	0
2015-02-03 21:00:00	0	0	0	0	0	0
2015-02-03 22:00:00	0	0	0	0	0	0
2015-02-03 23:00:00	0	0	0	0	0	0
2015-02-04	0	0	0	0	0	0
2015-02-04 01:00:00	0	0	0	0	0	0
2015-02-04 02:00:00	18.2167	39.483	84.8039	57.9589	100.382	30.1605
2015-02-04 03:00:00	157.133	225.185	275.994	242.336	408.126	203.538
2015-02-04 04:00:00	350.133	422.002	464.211	444.098	648.518	387.518
2015-02-04 05:00:00	509.867	587.334	609.538	593.31	831.543	534.058
2015-02-04 06:00:00	616.117	689.605	661.975	697.269	944.732	624.884
2015-02-04 07:00:00	667.617	727.386	680.674	729.638	980.373	656.941
2015-02-04 08:00:00	653.05	693.615	628.321	611.21	936.038	554.519
2015-02-04 09:00:00	552.8	591.099	500.121	529.358	814.751	475.276
2015-02-04 10:00:00	396.733	434.621	335.635	357.704	624.78	332.924
2015-02-04 11:00:00	211.367	237.229	149.789	181.845	379.076	180.558
2015-02-04 12:00:00	0	0	0	0	0	0
2015-02-04 13:00:00	0	0	0	0	0	0
2015-02-04 14:00:00	0	0	0	0	0	0
2015-02-04 15:00:00	0	0	0	0	0	0
2015-02-04 16:00:00	0	0	0	0	0	0
2015-02-04 17:00:00	0	0	0	0	0	0
2015-02-04 18:00:00	0	0	0	0	0	0
2015-02-04 19:00:00	0	0	0	0	0	0
2015-02-04 20:00:00	0	0	0	0	0	0
2015-02-04 21:00:00	0	0	0	0	0	0
2015-02-04 22:00:00	0	0	0	0	0	0
2015-02-04 23:00:00	0	0	0	0	0	0
2015-02-05	0	0	0	0	0	0
2015-02-05 01:00:00	0	0	0	0	0	0
2015-02-05 02:00:00	17	42.0179	75.9939	57.4862	102.156	34.1356
2015-02-05 03:00:00	119.217	226.466	247.208	236.243	411.969	207.845
2015-02-05 04:00:00	343.917	423.155	435.531	442.832	652.733	389.584
2015-02-05 05:00:00	521.533	588.4	592.885	603.886	836.081	545.532
2015-02-05 06:00:00	632.233	692.674	646.437	700.843	949.522	631.837
2015-02-05 07:00:00	671.783	728.766	659.219	735.198	985.327	663.334
2015-02-05 08:00:00	648.933	695.392	598.184	696.034	941.057	622.045
2015-02-05 09:00:00	562.517	589.794	486.521	586.923	819.732	519.42
2015-02-05 10:00:00	411.067	431.627	327.857	423.807	629.623	371.213
2015-02-05 11:00:00	222.15	210.584	147.94	222.803	383.691	178.798
2015-02-05 12:00:00	0	0	0	0	0	0
2015-02-05 13:00:00	0	0	0	0	0	0
2015-02-05 14:00:00	0	0	0	0	0	0
2015-02-05 15:00:00	0	0	0	0	0	0
2015-02-05 16:00:00	0	0	0	0	0	0
2015-02-05 17:00:00	0	0	0	0	0	0
2015-02-05 18:00:00	0	0	0	0	0	0
2015-02-05 19:00:00	0	0	0	0	0	0
2015-02-05 20:00:00	0	0	0	0	0	0
2015-02-05 21:00:00	0	0	0	0	0	0
2015-02-05 22:00:00	0	0	0	0	0	0
2015-02-05 23:00:00	0	0	0	0	0	0
2015-02-06	0	0	0	0	0	0
2015-02-06 01:00:00	0	0	0	0	0	0
2015-02-06 02:00:00	20.4167	42.3453	80.4046	50.153	103.988	34.0451
2015-02-06 03:00:00	163.833	222.759	263.563	210.204	415.92	199.084
2015-02-06 04:00:00	385.267	421.306	445.631	383.748	657.041	363.228
2015-02-06 05:00:00	547	576.284	592.804	524.926	840.695	493.827
2015-02-06 06:00:00	658.533	683.789	661.629	622.717	954.37	579.874
2015-02-06 07:00:00	698.067	725.42	680.158	676.839	990.32	628.634
2015-02-06 08:00:00	674.95	692.259	626.486	625.826	946.099	581.328
2015-02-06 09:00:00	582.083	592.053	536.728	559.077	824.721	519.366
2015-02-06 10:00:00	421.617	437.546	365.914	405.398	634.464	373.524
2015-02-06 11:00:00	179.467	236.489	168.891	215.383	388.296	197.455
2015-02-06 12:00:00	0	0	0	0	0	0
2015-02-06 13:00:00	0	0	0	0	0	0
2015-02-06 14:00:00	0	0	0	0	0	0
2015-02-06 15:00:00	0	0	0	0	0	0
2015-02-06 16:00:00	0	0	0	0	0	0
2015-02-06 17:00:00	0	0	0	0	0	0
2015-02-06 18:00:00	0	0	0	0	0	0
2015-02-06 19:00:00	0	0	0	0	0	0
2015-02-06 20:00:00	0	0	0	0	0	0
2015-02-06 21:00:00	0	0	0	0	0	0
2015-02-06 22:00:00	0	0	0	0	0	0
2015-02-06 23:00:00	0	0	0	0	0	0
2015-02-07	0	0	0	0	0	0
2015-02-07 01:00:00	0	0	0	0	0	0
2015-02-07 02:00:00	21.9667	42.483	85.9654	57.869	105.877	34.4986
2015-02-07 03:00:00	190.467	226.829	258.542	225.816	419.975	209.746
2015-02-07 04:00:00	399.817	427.328	403.484	371.926	661.439	356.684
2015-02-07 05:00:00	504.233	583.675	499.39	533.66	845.382	483.087
2015-02-07 06:00:00	521.6	691.541	556.801	567.744	959.272	505.407
2015-02-07 07:00:00	585.4	709.622	575.1	573.1	995.351	508.373
2015-02-07 08:00:00	681.767	643.757	538.679	585.241	951.16	524.257
2015-02-07 09:00:00	524.583	518.93	439.868	529.671	829.717	467.571
2015-02-07 10:00:00	192	346.541	280.805	342.436	639.299	297.545
2015-02-07 11:00:00	144.517	185.077	124.126	135.689	392.89	142.561
2015-02-07 12:00:00	0	0	0	0	0	0
2015-02-07 13:00:00	0	0	0	0	0	0
2015-02-07 14:00:00	0	0	0	0	0	0
2015-02-07 15:00:00	0	0	0	0	0	0
2015-02-07 16:00:00	0	0	0	0	0	0
2015-02-07 17:00:00	0	0	0	0	0	0
2015-02-07 18:00:00	0	0	0	0	0	0
2015-02-07 19:00:00	0	0	0	0	0	0
2015-02-07 20:00:00	0	0	0	0	0	0
2015-02-07 21:00:00	0	0	0	0	0	0
2015-02-07 22:00:00	0	0	0	0	0	0
2015-02-07 23:00:00	0	0	0	0	0	0
2015-02-08	0	0	0	0	0	0
2015-02-08 01:00:00	0	0	0	0	0	0
2015-02-08 02:00:00	18.4333	45.3453	82.9076	59.8241	107.822	37.8901
2015-02-08 03:00:00	157.783	231.323	265.784	243.541	424.133	220.669
2015-02-08 04:00:00	362.333	429.197	450.756	441.669	665.924	406.681
2015-02-08 05:00:00	526.467	586.139	596.017	607.603	850.139	565.614
2015-02-08 06:00:00	636.05	699.38	650.149	680.326	964.226	634.155
2015-02-08 07:00:00	686.517	737.368	668.473	736.157	1000.41	685.832
2015-02-08 08:00:00	659.933	703.374	617.621	699.616	956.239	649.237
2015-02-08 09:00:00	567.933	604.914	529.03	541.441	834.715	515.373
2015-02-08 10:00:00	412.417	445.684	361.137	375.003	644.127	365.962
2015-02-08 11:00:00	232	247.869	168.544	211.318	397.471	207.654
2015-02-08 12:00:00	0	0	0	0	0	0
2015-02-08 13:00:00	0	0	0	0	0	0
2015-02-08 14:00:00	0	0	0	0	0	0
2015-02-08 15:00:00	0	0	0	0	0	0
2015-02-08 16:00:00	0	0	0	0	0	0
2015-02-08 17:00:00	0	0	0	0	0	0
2015-02-08 18:00:00	0	0	0	0	0	0
2015-02-08 19:00:00	0	0	0	0	0	0
2015-02-08 20:00:00	0	0	0	0	0	0
2015-02-08 21:00:00	0	0	0	0	0	0
2015-02-08 22:00:00	0	0	0	0	0	0
2015-02-08 23:00:00	0	0	0	0	0	0
2015-02-09	0	0	0	0	0	0
2015-02-09 01:00:00	0	0	0	0	0	0
2015-02-09 02:00:00	27.2667	51	107.09	69.8044	109.821	41.4976
2015-02-09 03:00:00	193.3	242.08	312.511	267.915	428.39	238.691
2015-02-09 04:00:00	421.617	448.3	506.608	469.269	670.493	438.984
2015-02-09 05:00:00	596.267	615.621	654.8	629.807	854.961	603.768
2015-02-09 06:00:00	706.25	720.317	749.251	730.466	969.228	712.07
2015-02-09 07:00:00	748.317	759.995	766.05	762.662	1005.51	746.183
2015-02-09 08:00:00	728.833	725.293	711.033	723.249	961.331	703.663
2015-02-09 09:00:00	638.367	623.201	573.204	615.618	839.713	585.712
2015-02-09 10:00:00	473.867	461.626	398.639	450.176	648.945	420.191
2015-02-09 11:00:00	281.117	261.12	193.216	247.224	402.036	228.127
2015-02-09 12:00:00	0	0	0	0	0	0
2015-02-09 13:00:00	0	0	0	0	0	0
2015-02-09 14:00:00	0	0	0	0	0	0
2015-02-09 15:00:00	0	0	0	0	0	0
2015-02-09 16:00:00	0	0	0	0	0	0
2015-02-09 17:00:00	0	0	0	0	0	0
2015-02-09 18:00:00	0	0	0	0	0	0
2015-02-09 19:00:00	0	0	0	0	0	0
2015-02-09 20:00:00	0	0	0	0	0	0
2015-02-09 21:00:00	0	0	0	0	0	0
2015-02-09 22:00:00	0	0	0	0	0	0
2015-02-09 23:00:00	0	0	0	0	0	0
2015-02-10	0	0	0	0	0	0
2015-02-10 01:00:00	0	0	0	0	0	0
2015-02-10 02:00:00	37.4667	53.6726	110.592	60.5465	132.722	50.7932
2015-02-10 03:00:00	155.6	246.995	303.879	219.15	432.743	225.674
2015-02-10 04:00:00	384.283	427.641	453.992	416.327	675.142	395.022
2015-02-10 05:00:00	615.033	563.84	514.21	577.825	859.847	524.862
2015-02-10 06:00:00	717.433	664.421	511.869	632.262	974.274	552.504
2015-02-10 07:00:00	666.217	744.498	511.515	693.117	1010.63	594.272
2015-02-10 08:00:00	698.3	731.576	506.153	642.485	966.434	566.294
2015-02-10 09:00:00	555.717	631.357	438.89	564.654	844.709	514.231
2015-02-10 10:00:00	415.65	471.35	307.249	436.243	653.752	403.21
2015-02-10 11:00:00	186.967	263.052	141.744	241.224	406.584	229.328
2015-02-10 12:00:00	0	0	0	0	0	0
2015-02-10 13:00:00	0	0	0	0	0	0
2015-02-10 14:00:00	0	0	0	0	0	0
2015-02-10 15:00:00	0	0	0	0	0	0
2015-02-10 16:00:00	0	0	0	0	0	0
2015-02-10 17:00:00	0	0	0	0	0	0
2015-02-10 18:00:00	0	0	0	0	0	0
2015-02-10 19:00:00	0	0	0	0	0	0
2015-02-10 20:00:00	0	0	0	0	0	0
2015-02-10 21:00:00	0	0	0	0	0	0
2015-02-10 22:00:00	0	0	0	0	0	0
2015-02-10 23:00:00	0	0	0	0	0	0
2015-02-11	0	0	0	0	0	0
2015-02-11 01:00:00	0	0	0	0	0	0
2015-02-11 02:00:00	40.4833	51.3453	112.933	75.0683	135.509	48.1925
2015-02-11 03:00:00	211.683	253.323	319.805	276.237	437.19	251.116
2015-02-11 04:00:00	444.083	457.002	514.184	478.91	679.869	450.519
2015-02-11 05:00:00	610.633	626.334	662.869	639.62	864.793	616.55
2015-02-11 06:00:00	711.867	731.605	749.515	739.619	979.362	721.936
2015-02-11 07:00:00	765.283	767.605	761.446	770.733	1015.77	753.395
2015-02-11 08:00:00	691.317	734.277	695.895	730.129	971.544	705.871
2015-02-11 09:00:00	657.85	632.472	556.505	621.605	849.698	588.143
2015-02-11 10:00:00	503.117	470.655	361.912	455.751	658.543	421.861
2015-02-11 11:00:00	294.517	264.668	180.101	252.462	411.112	232.906
2015-02-11 12:00:00	60.7167	61.8216	25.6259	58.7913	99.7147	39.3558
2015-02-11 13:00:00	0	0	0	0	0	0
2015-02-11 14:00:00	0	0	0	0	0	0
2015-02-11 15:00:00	0	0	0	0	0	0
2015-02-11 16:00:00	0	0	0	0	0	0
2015-02-11 17:00:00	0	0	0	0	0	0
2015-02-11 18:00:00	0	0	0	0	0	0
2015-02-11 19:00:00	0	0	0	0	0	0
2015-02-11 20:00:00	0	0	0	0	0	0
2015-02-11 21:00:00	0	0	0	0	0	0
2015-02-11 22:00:00	0	0	0	0	0	0
2015-02-11 23:00:00	0	0	0	0	0	0
2015-02-12	0	0	0	0	0	0
2015-02-12 01:00:00	0	0	0	0	0	0
2015-02-12 02:00:00	38.7833	51.3453	110.063	74.5379	138.364	48.3065
2015-02-12 03:00:00	204.55	249.783	306.239	272.718	441.728	245.454
2015-02-12 04:00:00	436.217	455.541	506.851	471.193	684.67	444.309
2015-02-12 05:00:00	599.483	619.334	655.429	629.929	869.794	605.815
2015-02-12 06:00:00	710.767	724.605	743.093	721.578	984.487	703.544
2015-02-12 07:00:00	757.417	762.386	755.844	757.037	1020.94	738.359
2015-02-12 08:00:00	743.683	728.615	697.869	713.044	976.659	690.949
2015-02-12 09:00:00	643.9	586.654	577.31	611.885	854.68	580.473
2015-02-12 10:00:00	481.033	465.046	401.36	452.581	663.318	423.168
2015-02-12 11:00:00	279.683	263.15	196.138	250.98	415.621	230.364
2015-02-12 12:00:00	58.4333	63.7125	26.9282	59.2783	101.855	40.0858
2015-02-12 13:00:00	0	0	0	0	0	0
2015-02-12 14:00:00	0	0	0	0	0	0
2015-02-12 15:00:00	0	0	0	0	0	0
2015-02-12 16:00:00	0	0	0	0	0	0
2015-02-12 17:00:00	0	0	0	0	0	0
2015-02-12 18:00:00	0	0	0	0	0	0
2015-02-12 19:00:00	0	0	0	0	0	0
2015-02-12 20:00:00	0	0	0	0	0	0
2015-02-12 21:00:00	0	0	0	0	0	0
2015-02-12 22:00:00	0	0	0	0	0	0
2015-02-12 23:00:00	0	0	0	0	0	0
2015-02-13	0	0	0	0	0	0
2015-02-13 01:00:00	0	0	0	0	0	0
2015-02-13 02:00:00	35.1667	54.3453	103.208	76.126	141.286	51.731
2015-02-13 03:00:00	192.167	254.139	299.139	272.672	446.354	246.971
2015-02-13 04:00:00	405.367	457.38	488.949	470.566	689.543	439.692
2015-02-13 05:00:00	568.017	621.173	636.325	629.117	874.849	597.971
2015-02-13 06:00:00	673.167	730.328	724.034	728.625	989.647	699.885
2015-02-13 07:00:00	726.183	768.202	733.338	761.054	1026.12	729.864
2015-02-13 08:00:00	691.233	734.247	672.378	721.857	981.775	686.234
2015-02-13 09:00:00	592.35	632.259	559.993	615.799	859.651	580.954
2015-02-13 10:00:00	389.667	470.684	383.935	452.505	668.073	420.186
2015-02-13 11:00:00	211.883	270.833	183.373	251.738	420.106	234.455
2015-02-13 12:00:00	42.8667	66.7065	25.4307	60.7442	103.984	42.2369
2015-02-13 13:00:00	0	0	0	0	0	0
2015-02-13 14:00:00	0	0	0	0	0	0
2015-02-13 15:00:00	0	0	0	0	0	0
2015-02-13 16:00:00	0	0	0	0	0	0
2015-02-13 17:00:00	0	0	0	0	0	0
2015-02-13 18:00:00	0	0	0	0	0	0
2015-02-13 19:00:00	0	0	0	0	0	0
2015-02-13 20:00:00	0	0	0	0	0	0
2015-02-13 21:00:00	0	0	0	0	0	0
2015-02-13 22:00:00	0	0	0	0	0	0
2015-02-13 23:00:00	0	0	0	0	0	0
2015-02-14	0	0	0	0	0	0
2015-02-14 01:00:00	0	0	0	0	0	0
2015-02-14 02:00:00	30.8333	57.3453	115.833	78.1741	144.273	51.9367
2015-02-14 03:00:00	185.15	263.139	323.987	276.141	451.064	253.188
2015-02-14 04:00:00	399.65	466.155	519.753	475.97	694.483	447.029
2015-02-14 05:00:00	573.9	631.639	668.888	635.945	879.953	608.96
2015-02-14 06:00:00	683.567	741.432	743.323	737.791	994.837	709.49
2015-02-14 07:00:00	736.517	779.42	758.823	769.968	1031.31	741.713
2015-02-14 08:00:00	724.417	745.426	703.4	730.621	986.889	699.728
2015-02-14 09:00:00	640.233	642.966	580.387	623.773	864.608	589.685
2015-02-14 10:00:00	488.717	481.506	404.81	459.862	672.807	428.08
2015-02-14 11:00:00	294.117	276.114	199.939	258.313	424.567	237.573
2015-02-14 12:00:00	63.1667	69.8216	29.2298	63.9182	106.102	42.889
2015-02-14 13:00:00	0	0	0	0	0	0
2015-02-14 14:00:00	0	0	0	0	0	0
2015-02-14 15:00:00	0	0	0	0	0	0
2015-02-14 16:00:00	0	0	0	0	0	0
2015-02-14 17:00:00	0	0	0	0	0	0
2015-02-14 18:00:00	0	0	0	0	0	0
2015-02-14 19:00:00	0	0	0	0	0	0
2015-02-14 20:00:00	0	0	0	0	0	0
2015-02-14 21:00:00	0	0	0	0	0	0
2015-02-14 22:00:00	0	0	0	0	0	0
2015-02-14 23:00:00	0	0	0	0	0	0
2015-02-15	0	0	0	0	0	0
2015-02-15 01:00:00	0	0	0	0	0	0
2015-02-15 02:00:00	39.0833	57.3453	113.904	80.5195	147.323	51.3927
2015-02-15 03:00:00	200.033	247.438	314.338	274.727	455.857	239.879
2015-02-15 04:00:00	344.133	441.11	481.354	435.415	699.489	404.511
2015-02-15 05:00:00	456.867	541.974	568.517	514.728	885.103	476.481
2015-02-15 06:00:00	336.933	593.89	585.773	567.847	1000.06	509.774
2015-02-15 07:00:00	482.767	666.639	560.079	638.992	1036.51	553.019
2015-02-15 08:00:00	548.9	690.006	549.444	618.643	991.998	543.92
2015-02-15 09:00:00	544.367	625.811	494.299	546.897	869.549	499.683
2015-02-15 10:00:00	420.717	473.944	358.174	417.347	677.518	388.891
2015-02-15 11:00:00	257.083	274.126	143.916	224.29	429.001	222.06
2015-02-15 12:00:00	43.85	69.7644	14.9288	58.3097	108.206	45.2408
2015-02-15 13:00:00	0	0	0	0	0	0
2015-02-15 14:00:00	0	0	0	0	0	0
2015-02-15 15:00:00	0	0	0	0	0	0
2015-02-15 16:00:00	0	0	0	0	0	0
2015-02-15 17:00:00	0	0	0	0	0	0
2015-02-15 18:00:00	0	0	0	0	0	0
2015-02-15 19:00:00	0	0	0	0	0	0
2015-02-15 20:00:00	0	0	0	0	0	0
2015-02-15 21:00:00	0	0	0	0	0	0
2015-02-15 22:00:00	0	0	0	0	0	0
2015-02-15 23:00:00	0	0	0	0	0	0
2015-02-16	0	0	0	0	0	0
2015-02-16 01:00:00	0	0	0	0	0	0
2015-02-16 02:00:00	26.4667	57.0179	99.1767	72.6792	150.434	49.8516
2015-02-16 03:00:00	159.267	244.11	267.063	266.1	460.728	229.96
2015-02-16 04:00:00	302.55	449.707	427.228	473.275	704.555	417.138
2015-02-16 05:00:00	467.067	618.167	565.872	630.804	890.296	563.29
2015-02-16 06:00:00	609.5	732.144	656.113	730.619	1005.3	658.881
2015-02-16 07:00:00	630.133	770.374	701.681	763.591	1041.72	700.242
2015-02-16 08:00:00	629.933	738.914	650.843	725.146	997.099	662.053
2015-02-16 09:00:00	525.4	638.684	534.361	619.67	874.47	560.159
2015-02-16 10:00:00	383.867	475.029	366.603	456.801	682.202	407.823
2015-02-16 11:00:00	211.65	275.029	175.693	257.684	433.407	230.311
2015-02-16 12:00:00	39.2	71.8675	26.6781	66.0254	110.297	43.0459
2015-02-16 13:00:00	0	0	0	0	0	0
2015-02-16 14:00:00	0	0	0	0	0	0
2015-02-16 15:00:00	0	0	0	0	0	0
2015-02-16 16:00:00	0	0	0	0	0	0
2015-02-16 17:00:00	0	0	0	0	0	0
2015-02-16 18:00:00	0	0	0	0	0	0
2015-02-16 19:00:00	0	0	0	0	0	0
2015-02-16 20:00:00	0	0	0	0	0	0
2015-02-16 21:00:00	0	0	0	0	0	0
2015-02-16 22:00:00	0	0	0	0	0	0
2015-02-16 23:00:00	0	0	0	0	0	0
2015-02-17	0	0	0	0	0	0
2015-02-17 01:00:00	0	0	0	0	0	0
2015-02-17 02:00:00	13.4667	60.5009	107.665	80.5222	153.605	51.6034
2015-02-17 03:00:00	74.7167	264.167	301.76	274.738	465.676	242.19
2015-02-17 04:00:00	194.667	462.002	492.515	472.502	709.68	424.071
2015-02-17 05:00:00	398.283	625.37	640.411	631.133	895.529	576.907
2015-02-17 06:00:00	562.75	735.605	617.969	631.487	1010.56	547.68
2015-02-17 07:00:00	608.3	775.374	629.435	723.172	1046.94	624.227
2015-02-17 08:00:00	581.767	740.645	574.467	720.362	1002.19	619.511
2015-02-17 09:00:00	491.817	638.517	461.036	603.092	879.369	517.026
2015-02-17 10:00:00	354.95	481.73	306.003	451.128	686.857	389.21
2015-02-17 11:00:00	187.617	277.408	141.411	251.829	437.782	225.219
2015-02-17 12:00:00	44.65	73.8216	21.7103	64.0236	133.147	52.36
2015-02-17 13:00:00	0	0	0	0	0	0
2015-02-17 14:00:00	0	0	0	0	0	0
2015-02-17 15:00:00	0	0	0	0	0	0
2015-02-17 16:00:00	0	0	0	0	0	0
2015-02-17 17:00:00	0	0	0	0	0	0
2015-02-17 18:00:00	0	0	0	0	0	0
2015-02-17 19:00:00	0	0	0	0	0	0
2015-02-17 20:00:00	0	0	0	0	0	0
2015-02-17 21:00:00	0	0	0	0	0	0
2015-02-17 22:00:00	0	0	0	0	0	0
2015-02-17 23:00:00	0	0	0	0	0	0
2015-02-18	0	0	0	0	0	0
2015-02-18 01:00:00	0	0	0	0	0	0
2015-02-18 02:00:00	25.7667	66.3453	88.2703	84.7801	156.833	56.9524
2015-02-18 03:00:00	134.15	266.783	247.833	280.617	470.696	239.553
2015-02-18 04:00:00	285.033	473.511	414.193	477.113	714.86	409.834
2015-02-18 05:00:00	436.05	635.639	555.775	635.869	900.797	546.897
2015-02-18 06:00:00	538.917	745.38	644.083	738.91	1015.84	639.606
2015-02-18 07:00:00	582.95	785.15	664.613	758.642	1052.15	657.331
2015-02-18 08:00:00	593.017	750.403	616.35	686.904	1007.26	593.456
2015-02-18 09:00:00	526	648.128	502.834	581.736	884.243	503.409
2015-02-18 10:00:00	399.383	487.235	343.245	450.483	691.481	389.568
2015-02-18 11:00:00	217.067	281.259	160.77	262.513	442.126	226.094
2015-02-18 12:00:00	51.8	77.8216	25.1415	70.3921	135.88	53.32
2015-02-18 13:00:00	0	0	0	0	0	0
2015-02-18 14:00:00	0	0	0	0	0	0
2015-02-18 15:00:00	0	0	0	0	0	0
2015-02-18 16:00:00	0	0	0	0	0	0
2015-02-18 17:00:00	0	0	0	0	0	0
2015-02-18 18:00:00	0	0	0	0	0	0
2015-02-18 19:00:00	0	0	0	0	0	0
2015-02-18 20:00:00	0	0	0	0	0	0
2015-02-18 21:00:00	0	0	0	0	0	0
2015-02-18 22:00:00	0	0	0	0	0	0
2015-02-18 23:00:00	0	0	0	0	0	0
2015-02-19	0	0	0	0	0	0
2015-02-19 01:00:00	0	0	0	0	0	0
2015-02-19 02:00:00	10.0833	63.5009	45.1155	85.8391	160.118	55.8387
2015-02-19 03:00:00	113.167	257.398	121.562	281.875	475.787	226.422
2015-02-19 04:00:00	288.167	451.289	265.657	483.039	720.092	372.159
2015-02-19 05:00:00	458.467	600.405	493.518	635.716	906.098	515.445
2015-02-19 06:00:00	555.467	676.077	659.185	667.797	1021.13	575.722
2015-02-19 07:00:00	411.683	681.453	693.193	656.761	1057.36	575.868
2015-02-19 08:00:00	281.817	719.564	640.855	571.708	1012.32	490.433
2015-02-19 09:00:00	323.233	645.216	524.388	530.715	889.09	458.697
2015-02-19 10:00:00	363.933	486.702	359.378	300.068	696.072	293.45
2015-02-19 11:00:00	221.183	283.77	173.729	129.776	446.435	174.67
2015-02-19 12:00:00	54.0667	78.8675	28.4736	54.4574	138.593	49.8705
2015-02-19 13:00:00	0	0	0	0	0	0
2015-02-19 14:00:00	0	0	0	0	0	0
2015-02-19 15:00:00	0	0	0	0	0	0
2015-02-19 16:00:00	0	0	0	0	0	0
2015-02-19 17:00:00	0	0	0	0	0	0
2015-02-19 18:00:00	0	0	0	0	0	0
2015-02-19 19:00:00	0	0	0	0	0	0
2015-02-19 20:00:00	0	0	0	0	0	0
2015-02-19 21:00:00	0	0	0	0	0	0
2015-02-19 22:00:00	0	0	0	0	0	0
2015-02-19 23:00:00	0	0	0	0	0	0
2015-02-20	0	0	0	0	0	0
2015-02-20 01:00:00	0	0	0	0	0	0
2015-02-20 02:00:00	19.3	52.3291	100.532	42.6173	163.456	32.7596
2015-02-20 03:00:00	72.3667	230.435	271.603	188.155	480.945	167.905
2015-02-20 04:00:00	224.8	460.95	457.677	376.99	725.372	331.848
2015-02-20 05:00:00	443.667	633.813	611.808	557.696	911.428	476.71
2015-02-20 06:00:00	587.45	742.726	670.05	654.549	1026.44	546.034
2015-02-20 07:00:00	635.717	784.587	686.916	693.392	1062.57	576.433
2015-02-20 08:00:00	639.767	751.311	635.333	716.433	1017.36	598.512
2015-02-20 09:00:00	562.35	650.897	522.115	593.354	893.907	493.38
2015-02-20 10:00:00	412.333	486.805	359.735	470.306	700.628	384.398
2015-02-20 11:00:00	227.717	287.229	175.241	255.214	450.709	215.693
2015-02-20 12:00:00	56.6667	81.7065	29.3842	72.0336	141.284	51.1466
2015-02-20 13:00:00	0	0	0	0	0	0
2015-02-20 14:00:00	0	0	0	0	0	0
2015-02-20 15:00:00	0	0	0	0	0	0
2015-02-20 16:00:00	0	0	0	0	0	0
2015-02-20 17:00:00	0	0	0	0	0	0
2015-02-20 18:00:00	0	0	0	0	0	0
2015-02-20 19:00:00	0	0	0	0	0	0
2015-02-20 20:00:00	0	0	0	0	0	0
2015-02-20 21:00:00	0	0	0	0	0	0
2015-02-20 22:00:00	0	0	0	0	0	0
2015-02-20 23:00:00	0	0	0	0	0	0
2015-02-21	0	0	0	0	0	0
2015-02-21 01:00:00	0	0	0	0	0	0
2015-02-21 02:00:00	37.7667	66.9838	91.3751	92.8146	187.627	55.4286
2015-02-21 03:00:00	184.383	268.26	236.643	292.493	486.167	224.434
2015-02-21 04:00:00	388.55	478.066	244.696	489.114	730.697	355.762
2015-02-21 05:00:00	527.85	642.662	252.645	645.871	916.784	424.772
2015-02-21 06:00:00	642.617	745.547	313.764	747.421	1031.75	477.416
2015-02-21 07:00:00	699.733	766.837	614.767	789.84	1067.76	622.478
2015-02-21 08:00:00	697.633	745.881	683.522	734.181	1022.38	616.836
2015-02-21 09:00:00	604.067	644.96	567.268	620.387	898.691	513.412
2015-02-21 10:00:00	467.867	490.288	399.173	465.815	705.147	378.387
2015-02-21 11:00:00	268.117	289.011	202.192	269.958	454.946	214.76
2015-02-21 12:00:00	69.35	83.8216	35.341	74.5659	143.952	48.9353
2015-02-21 13:00:00	0	0	0	0	0	0
2015-02-21 14:00:00	0	0	0	0	0	0
2015-02-21 15:00:00	0	0	0	0	0	0
2015-02-21 16:00:00	0	0	0	0	0	0
2015-02-21 17:00:00	0	0	0	0	0	0
2015-02-21 18:00:00	0	0	0	0	0	0
2015-02-21 19:00:00	0	0	0	0	0	0
2015-02-21 20:00:00	0	0	0	0	0	0
2015-02-21 21:00:00	0	0	0	0	0	0
2015-02-21 22:00:00	0	0	0	0	0	0
2015-02-21 23:00:00	0	0	0	0	0	0
2015-02-22	0	0	0	0	0	0
2015-02-22 01:00:00	0	0	0	0	0	0
2015-02-22 02:00:00	65.55	75.2256	123.333	97.818	191.915	56.5005
2015-02-22 03:00:00	168.7	246.686	308.675	300.883	491.449	208.161
2015-02-22 04:00:00	413.95	412.175	430.583	498.98	736.065	365.188
2015-02-22 05:00:00	309.917	549.715	423.428	638.502	922.162	451.077
2015-02-22 06:00:00	543.083	671.595	541.629	664.447	1037.06	478.865
2015-02-22 07:00:00	675.667	750.478	675.76	750.404	1072.94	594.278
2015-02-22 08:00:00	571.983	597.416	702.548	732.227	1027.36	620.524
2015-02-22 09:00:00	375.867	442.269	592.178	527.462	903.44	423.01
2015-02-22 10:00:00	281.167	360.327	352.94	313.519	709.626	227.454
2015-02-22 11:00:00	195.467	264.002	106.455	163.492	459.143	150.023
2015-02-22 12:00:00	78.6667	82.8735	12.6276	48.4997	146.598	48.6033
2015-02-22 13:00:00	0	0	0	0	0	0
2015-02-22 14:00:00	0	0	0	0	0	0
2015-02-22 15:00:00	0	0	0	0	0	0
2015-02-22 16:00:00	0	0	0	0	0	0
2015-02-22 17:00:00	0	0	0	0	0	0
2015-02-22 18:00:00	0	0	0	0	0	0
2015-02-22 19:00:00	0	0	0	0	0	0
2015-02-22 20:00:00	0	0	0	0	0	0
2015-02-22 21:00:00	0	0	0	0	0	0
2015-02-22 22:00:00	0	0	0	0	0	0
2015-02-22 23:00:00	0	0	0	0	0	0
2015-02-23	0	0	0	0	0	0
2015-02-23 01:00:00	0	0	0	0	0	0
2015-02-23 02:00:00	23.0333	51.3453	54.2298	78.772	196.264	33.4196
2015-02-23 03:00:00	118.867	176.679	126.909	231.714	496.789	122.994
2015-02-23 04:00:00	202.15	332.265	225.846	419.194	741.47	242.276
2015-02-23 05:00:00	353.017	485.682	354.663	538.964	927.56	330.685
2015-02-23 06:00:00	450.55	594.701	577.43	645.343	1042.38	464.827
2015-02-23 07:00:00	452.583	614.483	693.298	650.214	1078.11	509.545
2015-02-23 08:00:00	378.567	573.434	652.492	624.76	1032.33	487.61
2015-02-23 09:00:00	379.067	480.87	400.425	458.778	908.151	292.32
2015-02-23 10:00:00	359.817	335.037	205.087	324.95	714.063	184.706
2015-02-23 11:00:00	152.533	187.391	91.7915	173.044	463.301	99.8808
2015-02-23 12:00:00	41.2833	55.9886	19.2971	45.3073	149.22	23.8544
2015-02-23 13:00:00	0	0	0	0	0	0
2015-02-23 14:00:00	0	0	0	0	0	0
2015-02-23 15:00:00	0	0	0	0	0	0
2015-02-23 16:00:00	0	0	0	0	0	0
2015-02-23 17:00:00	0	0	0	0	0	0
2015-02-23 18:00:00	0	0	0	0	0	0
2015-02-23 19:00:00	0	0	0	0	0	0
2015-02-23 20:00:00	0	0	0	0	0	0
2015-02-23 21:00:00	0	0	0	0	0	0
2015-02-23 22:00:00	0	0	0	0	0	0
2015-02-23 23:00:00	0	0	0	0	0	0
2015-02-24	0	0	0	0	0	0
2015-02-24 01:00:00	0	0	0	0	0	0
2015-02-24 02:00:00	21.8	54.0521	76.8376	60.33	200.672	26.5035
2015-02-24 03:00:00	100.517	71.8829	136.218	156.81	502.183	21.0869
2015-02-24 04:00:00	285.533	92.1163	130.847	244.731	746.911	36.4665
2015-02-24 05:00:00	191.933	177.642	150.676	345.919	932.973	87.8506
2015-02-24 06:00:00	171.983	333.65	186.335	442.652	1047.69	139.965
2015-02-24 07:00:00	115.6	460.54	274.756	458.86	1083.26	157.31
2015-02-24 08:00:00	158.6	282.091	504.123	549.167	1037.25	374.384
2015-02-24 09:00:00	190.417	519.704	534.542	462.377	912.823	320.145
2015-02-24 10:00:00	88.7167	498.1	408.021	381.562	718.458	287.93
2015-02-24 11:00:00	153.617	296.804	218.391	200.67	467.417	164.778
2015-02-24 12:00:00	81.95	90.1085	35.8363	76.8545	151.818	44.3567
2015-02-24 13:00:00	0	0	0	0	0	0
2015-02-24 14:00:00	0	0	0	0	0	0
2015-02-24 15:00:00	0	0	0	0	0	0
2015-02-24 16:00:00	0	0	0	0	0	0
2015-02-24 17:00:00	0	0	0	0	0	0
2015-02-24 18:00:00	0	0	0	0	0	0
2015-02-24 19:00:00	0	0	0	0	0	0
2015-02-24 20:00:00	0	0	0	0	0	0
2015-02-24 21:00:00	0	0	0	0	0	0
2015-02-24 22:00:00	0	0	0	0	0	0
2015-02-24 23:00:00	0	0	0	0	0	0
2015-02-25	0	0	0	0	0	0
2015-02-25 01:00:00	0	0	0	0	0	0
2015-02-25 02:00:00	62.7333	90.5009	155.634	114.476	205.136	55.5839
2015-02-25 03:00:00	280.85	307.042	383.202	331.895	507.627	228.087
2015-02-25 04:00:00	503.333	519.675	592.245	541.03	752.383	403.686
2015-02-25 05:00:00	673.917	687.755	751.395	705.553	938.398	551.071
2015-02-25 06:00:00	789.833	800.922	852.873	817.457	1053	657.644
2015-02-25 07:00:00	851.967	843.025	870.669	841.49	1088.39	678.873
2015-02-25 08:00:00	776.317	809.973	811.474	797.278	1042.15	634.505
2015-02-25 09:00:00	640.367	705.513	670.141	697.239	917.454	536.13
2015-02-25 10:00:00	447.15	539.569	477.185	525.624	722.807	385.188
2015-02-25 11:00:00	286.6	330.144	251.896	308.173	471.491	216.587
2015-02-25 12:00:00	91.9667	102.873	50.4859	92.1574	154.391	48.2817
2015-02-25 13:00:00	0	0	0	0	0	0
2015-02-25 14:00:00	0	0	0	0	0	0
2015-02-25 15:00:00	0	0	0	0	0	0
2015-02-25 16:00:00	0	0	0	0	0	0
2015-02-25 17:00:00	0	0	0	0	0	0
2015-02-25 18:00:00	0	0	0	0	0	0
2015-02-25 19:00:00	0	0	0	0	0	0
2015-02-25 20:00:00	0	0	0	0	0	0
2015-02-25 21:00:00	0	0	0	0	0	0
2015-02-25 22:00:00	0	0	0	0	0	0
2015-02-25 23:00:00	0	0	0	0	0	0
2015-02-26	0	0	0	0	0	0
2015-02-26 01:00:00	0	0	0	0	0	0
2015-02-26 02:00:00	56.6	99.1151	171.946	120.629	209.653	57.6045
2015-02-26 03:00:00	274.633	321.783	400.998	341.202	513.12	228.654
2015-02-26 04:00:00	508.117	535.541	605.727	551.49	757.884	399.173
2015-02-26 05:00:00	680.517	708.025	759.565	716.403	943.832	540.312
2015-02-26 06:00:00	787.217	812.823	840.805	816.971	1058.3	625.81
2015-02-26 07:00:00	820.567	852.501	856.345	848.098	1093.49	651.112
2015-02-26 08:00:00	788.7	814.8	797.424	804.875	1047.01	610.206
2015-02-26 09:00:00	694.467	706.892	667.8	690.641	922.04	507.916
2015-02-26 10:00:00	539.617	540.374	481.518	517.072	727.111	364.046
2015-02-26 11:00:00	335.383	325.167	259.659	304.114	475.52	198.625
2015-02-26 12:00:00	95.1167	102.764	54.0713	91.6328	156.939	43.2768
2015-02-26 13:00:00	0	0	0	0	0	0
2015-02-26 14:00:00	0	0	0	0	0	0
2015-02-26 15:00:00	0	0	0	0	0	0
2015-02-26 16:00:00	0	0	0	0	0	0
2015-02-26 17:00:00	0	0	0	0	0	0
2015-02-26 18:00:00	0	0	0	0	0	0
2015-02-26 19:00:00	0	0	0	0	0	0
2015-02-26 20:00:00	0	0	0	0	0	0
2015-02-26 21:00:00	0	0	0	0	0	0
2015-02-26 22:00:00	0	0	0	0	0	0
2015-02-26 23:00:00	0	0	0	0	0	0
2015-02-27	0	0	0	0	0	0
2015-02-27 01:00:00	0	0	0	0	0	0
2015-02-27 02:00:00	76.8167	94.5009	166.634	118.467	214.221	46.7812
2015-02-27 03:00:00	264.567	312.627	390.006	333.003	518.656	205.917
2015-02-27 04:00:00	488.617	522.541	591.945	539.439	763.409	365.834
2015-02-27 05:00:00	653.067	690.37	744.786	702.553	949.272	500.294
2015-02-27 06:00:00	758.333	797.541	836.184	803.05	1063.58	586.487
2015-02-27 07:00:00	798.617	835.541	851.644	834.565	1098.56	611.61
2015-02-27 08:00:00	721.75	801.196	793.567	791.834	1051.83	571.722
2015-02-27 09:00:00	663.567	691.426	650.357	676.898	926.581	466.94
2015-02-27 10:00:00	511.983	530.621	467.498	506.676	731.367	332.985
2015-02-27 11:00:00	310.6	317.229	249.688	297.481	479.506	178.719
2015-02-27 12:00:00	87.9	100.758	52.1635	91.6316	159.461	37.845
2015-02-27 13:00:00	0	0	0	0	0	0
2015-02-27 14:00:00	0	0	0	0	0	0
2015-02-27 15:00:00	0	0	0	0	0	0
2015-02-27 16:00:00	0	0	0	0	0	0
2015-02-27 17:00:00	0	0	0	0	0	0
2015-02-27 18:00:00	0	0	0	0	0	0
2015-02-27 19:00:00	0	0	0	0	0	0
2015-02-27 20:00:00	0	0	0	0	0	0
2015-02-27 21:00:00	0	0	0	0	0	0
2015-02-27 22:00:00	0	0	0	0	0	0
2015-02-27 23:00:00	0	0	0	0	0	0
2015-02-28	0	0	0	0	0	0
2015-02-28 01:00:00	0	0	0	0	0	0
2015-02-28 02:00:00	34.8167	89.3291	120.159	71.8444	218.836	32.4505
2015-02-28 03:00:00	172.05	272.008	312.425	194.768	524.233	104.22
2015-02-28 04:00:00	271.767	441.666	491.337	355.371	768.955	184.743
2015-02-28 05:00:00	502.4	524.014	580.436	549.494	954.714	296.758
2015-02-28 06:00:00	561.733	397.296	555.086	579.505	1068.86	300.051
2015-02-28 07:00:00	497.15	312.153	560.84	620.208	1103.61	356.377
2015-02-28 08:00:00	438.683	525.556	408.583	464.867	1056.61	122.217
2015-02-28 09:00:00	292.017	129.789	250.071	332.315	931.075	22.799
2015-02-28 10:00:00	122.217	69.5974	167.049	216.004	735.574	0
2015-02-28 11:00:00	64.7667	74.2257	84.1427	87.1618	483.446	0
2015-02-28 12:00:00	16.1333	36.457	19.8822	29.4659	161.957	0
2015-02-28 13:00:00	0	0	0	0	0	0
2015-02-28 14:00:00	0	0	0	0	0	0
2015-02-28 15:00:00	0	0	0	0	0	0
2015-02-28 16:00:00	0	0	0	0	0	0
2015-02-28 17:00:00	0	0	0	0	0	0
2015-02-28 18:00:00	0	0	0	0	0	0
2015-02-28 19:00:00	0	0	0	0	0	0
2015-02-28 20:00:00	0	0	0	0	0	0
2015-02-28 21:00:00	0	0	0	0	0	0
2015-02-28 22:00:00	0	0	0	0	0	0
2015-02-28 23:00:00	0	0	0	0	0	0
2015-03-01	0	0	0	0	0	0
2015-03-01 01:00:00	0	0	0	0	0	0
2015-03-01 02:00:00	6.8	9	33.5027	43.0813	223.497	19.7724
2015-03-01 03:00:00	42.2333	19.7373	89.8569	109.462	529.847	51.8384
2015-03-01 04:00:00	350.233	27.4708	164.528	174.315	774.52	89.1102
2015-03-01 05:00:00	276.717	18.2075	227.769	224.341	960.155	121.755
2015-03-01 06:00:00	159.017	18.1729	234.011	363.12	1074.11	199.149
2015-03-01 07:00:00	122.583	26.3559	206.94	396.009	1108.62	211.482
2015-03-01 08:00:00	53.6333	82.9451	189.537	278.547	1061.35	146.696
2015-03-01 09:00:00	80.1	167.928	152.941	159.563	935.52	95.8725
2015-03-01 10:00:00	77.6667	461.335	107.288	71.4763	739.732	134.474
2015-03-01 11:00:00	18.5	308.04	57.5102	68.3796	487.34	125.454
2015-03-01 12:00:00	20.0167	98.9886	15.2347	43.3573	164.428	45.8048
2015-03-01 13:00:00	0	0	0	0	0	0
2015-03-01 14:00:00	0	0	0	0	0	0
2015-03-01 15:00:00	0	0	0	0	0	0
2015-03-01 16:00:00	0	0	0	0	0	0
2015-03-01 17:00:00	0	0	0	0	0	0
2015-03-01 18:00:00	0	0	0	0	0	0
2015-03-01 19:00:00	0	0	0	0	0	0
2015-03-01 20:00:00	0	0	0	0	0	0
2015-03-01 21:00:00	0	0	0	0	0	0
2015-03-01 22:00:00	0	0	0	0	0	0
2015-03-01 23:00:00	0	0	0	0	0	0
2015-03-02	0	0	0	0	0	0
2015-03-02 01:00:00	0	0	0	0	0	0
2015-03-02 02:00:00	28.1333	101.581	145.723	120.546	248.445	98.0986
2015-03-02 03:00:00	93.05	317.765	358.494	325.877	535.494	279.575
2015-03-02 04:00:00	175.767	526.633	559.159	539.596	780.098	470.576
2015-03-02 05:00:00	245.967	694.243	714.424	690.206	965.592	620.771
2015-03-02 06:00:00	350.667	805.213	812.128	656.205	1079.34	645.104
2015-03-02 07:00:00	604.783	841.317	830.412	536.188	1113.6	584.298
2015-03-02 08:00:00	668.767	805.247	769.632	483.235	1066.04	538.797
2015-03-02 09:00:00	444.1	700.799	639.589	421.326	939.915	467.972
2015-03-02 10:00:00	375.133	533.144	463.244	322.253	743.839	358.68
2015-03-02 11:00:00	287.217	328.178	254.909	186.6	491.189	217.669
2015-03-02 12:00:00	104.733	106.868	57.6559	76.6794	187.361	69.539
2015-03-02 13:00:00	0	0	0	0	0	0
2015-03-02 14:00:00	0	0	0	0	0	0
2015-03-02 15:00:00	0	0	0	0	0	0
2015-03-02 16:00:00	0	0	0	0	0	0
2015-03-02 17:00:00	0	0	0	0	0	0
2015-03-02 18:00:00	0	0	0	0	0	0
2015-03-02 19:00:00	0	0	0	0	0	0
2015-03-02 20:00:00	0	0	0	0	0	0
2015-03-02 21:00:00	0	0	0	0	0	0
2015-03-02 22:00:00	0	0	0	0	0	0
2015-03-02 23:00:00	0	0	0	0	0	0
2015-03-03	0	0	0	0	0	0
2015-03-03 01:00:00	0	0	0	0	0	0
2015-03-03 02:00:00	67.0833	109.501	171.509	128.129	254.131	106.782
2015-03-03 03:00:00	307.75	329.167	391.819	340.531	541.171	296.74
2015-03-03 04:00:00	523.25	535.742	592.53	534.36	785.687	480.157
2015-03-03 05:00:00	695.017	699.593	745.115	685.622	971.021	630.576
2015-03-03 06:00:00	816.517	810.323	836.077	766.727	1084.55	720.718
2015-03-03 07:00:00	763.25	846.414	852.893	707.146	1118.54	697.082
2015-03-03 08:00:00	880.567	809.885	795.415	619.111	1070.68	628.739
2015-03-03 09:00:00	806.133	705.747	668.379	629.676	944.258	590.61
2015-03-03 10:00:00	372.467	537.287	484.607	438.004	747.894	419.577
2015-03-03 11:00:00	346.317	327.931	265.937	288.285	494.99	256.571
2015-03-03 12:00:00	114.383	110.661	61.6931	94.1859	190.372	75.8941
2015-03-03 13:00:00	0	0	0	0	0	0
2015-03-03 14:00:00	0	0	0	0	0	0
2015-03-03 15:00:00	0	0	0	0	0	0
2015-03-03 16:00:00	0	0	0	0	0	0
2015-03-03 17:00:00	0	0	0	0	0	0
2015-03-03 18:00:00	0	0	0	0	0	0
2015-03-03 19:00:00	0	0	0	0	0	0
2015-03-03 20:00:00	0	0	0	0	0	0
2015-03-03 21:00:00	0	0	0	0	0	0
2015-03-03 22:00:00	0	0	0	0	0	0
2015-03-03 23:00:00	0	0	0	0	0	0
2015-03-04	0	0	0	0	0	0
2015-03-04 01:00:00	0	0	0	0	0	0
2015-03-04 02:00:00	65.7333	115.345	174.947	130.541	259.861	111.599
2015-03-04 03:00:00	287.55	331.783	396.228	342.256	546.874	299.95
2015-03-04 04:00:00	499.233	542.312	596.656	551.388	791.283	493.056
2015-03-04 05:00:00	675.667	703.529	748.38	706.887	976.439	646.562
2015-03-04 06:00:00	795.333	810.541	837.175	808.704	1089.73	748.79
2015-03-04 07:00:00	839.15	846.633	852.445	841.748	1123.44	780.591
2015-03-04 08:00:00	804.783	813.104	794.066	787.424	1075.28	729.517
2015-03-04 09:00:00	700.3	703.61	656.446	679.479	948.548	615.474
2015-03-04 10:00:00	544.8	542.667	476.385	514.468	751.898	455.272
2015-03-04 11:00:00	328.217	329.275	262.757	303.624	498.746	263.655
2015-03-04 12:00:00	104.8	111.868	62.5159	94.8785	193.353	77.0674
2015-03-04 13:00:00	0	0	0	0	0	0
2015-03-04 14:00:00	0	0	0	0	0	0
2015-03-04 15:00:00	0	0	0	0	0	0
2015-03-04 16:00:00	0	0	0	0	0	0
2015-03-04 17:00:00	0	0	0	0	0	0
2015-03-04 18:00:00	0	0	0	0	0	0
2015-03-04 19:00:00	0	0	0	0	0	0
2015-03-04 20:00:00	0	0	0	0	0	0
2015-03-04 21:00:00	0	0	0	0	0	0
2015-03-04 22:00:00	0	0	0	0	0	0
2015-03-04 23:00:00	0	0	0	0	0	0
2015-03-05	0	0	0	0	0	0
2015-03-05 01:00:00	0	0	0	0	0	0
2015-03-05 02:00:00	24.7667	118.179	150.136	105.316	265.633	103.793
2015-03-05 03:00:00	29.9833	340.191	216.498	269.733	552.599	243.619
2015-03-05 04:00:00	4	545.978	329.994	404.058	796.883	361.497
2015-03-05 05:00:00	155.3	711.645	431.05	476.535	981.843	432.804
2015-03-05 06:00:00	216.717	807.024	529.489	643.379	1094.88	556.418
2015-03-05 07:00:00	345.033	765.747	575.677	646.486	1128.29	567.013
2015-03-05 08:00:00	196.417	289.048	596.497	612.386	1079.82	506.346
2015-03-05 09:00:00	72.1333	249.129	546.7	562.474	952.785	449.992
2015-03-05 10:00:00	119.35	191.805	417.334	434.634	755.848	325.928
2015-03-05 11:00:00	144.45	240.127	233.149	266.979	502.455	216.775
2015-03-05 12:00:00	80	112.052	58.5866	88.0043	196.302	75.1373
2015-03-05 13:00:00	0	0	0	0	0	0
2015-03-05 14:00:00	0	0	0	0	0	0
2015-03-05 15:00:00	0	0	0	0	0	0
2015-03-05 16:00:00	0	0	0	0	0	0
2015-03-05 17:00:00	0	0	0	0	0	0
2015-03-05 18:00:00	0	0	0	0	0	0
2015-03-05 19:00:00	0	0	0	0	0	0
2015-03-05 20:00:00	0	0	0	0	0	0
2015-03-05 21:00:00	0	0	0	0	0	0
2015-03-05 22:00:00	0	0	0	0	0	0
2015-03-05 23:00:00	0	0	0	0	0	0
2015-03-06	0	0	0	0	0	0
2015-03-06 01:00:00	0	0	0	0	0	0
2015-03-06 02:00:00	51.6	57.7931	160.407	132.825	271.441	86.4081
2015-03-06 03:00:00	246.8	127.762	375.532	344.821	558.343	236.327
2015-03-06 04:00:00	475.433	142.969	573.059	551.25	802.483	404.147
2015-03-06 05:00:00	641.15	123.801	723.2	710.055	987.23	559.395
2015-03-06 06:00:00	504.4	126.165	821.06	794.415	1100	666.827
2015-03-06 07:00:00	569.217	126.242	834.705	733.444	1133.11	645.951
2015-03-06 08:00:00	603.983	198.831	772.61	597.925	1084.32	547.441
2015-03-06 09:00:00	531.55	469.129	642.57	459.671	956.966	460.546
2015-03-06 10:00:00	535.233	536.846	460.07	309.775	759.746	358.288
2015-03-06 11:00:00	334.983	329.407	250.24	180.665	506.117	218.185
2015-03-06 12:00:00	112.667	114.822	61.6088	81.8131	199.221	75.6163
2015-03-06 13:00:00	0	0	0	0	0	0
2015-03-06 14:00:00	0	0	0	0	0	0
2015-03-06 15:00:00	0	0	0	0	0	0
2015-03-06 16:00:00	0	0	0	0	0	0
2015-03-06 17:00:00	0	0	0	0	0	0
2015-03-06 18:00:00	0	0	0	0	0	0
2015-03-06 19:00:00	0	0	0	0	0	0
2015-03-06 20:00:00	0	0	0	0	0	0
2015-03-06 21:00:00	0	0	0	0	0	0
2015-03-06 22:00:00	0	0	0	0	0	0
2015-03-06 23:00:00	0	0	0	0	0	0
2015-03-07	0	0	0	0	0	0
2015-03-07 01:00:00	0	0	0	0	0	0
2015-03-07 02:00:00	2.11667	108.71	122.929	104.838	277.282	97.7395
2015-03-07 03:00:00	54.4667	330.226	316.042	228.261	564.102	245.252
2015-03-07 04:00:00	292.417	540.835	574.823	347.92	808.08	396.21
2015-03-07 05:00:00	617.533	706.754	731.51	534.069	992.596	554.452
2015-03-07 06:00:00	596.683	792.309	819.978	635.855	1105.08	646.784
2015-03-07 07:00:00	772.367	652.495	799.642	620.116	1137.88	618.691
2015-03-07 08:00:00	673.3	818.874	738.131	671.69	1088.76	651.549
2015-03-07 09:00:00	470.583	711.08	590.634	666.222	961.092	596.191
2015-03-07 10:00:00	505.533	546.184	446.622	427.524	763.59	413.348
2015-03-07 11:00:00	292.533	335.358	260.797	299.56	509.733	265.633
2015-03-07 12:00:00	101.383	109.438	67.8299	108.071	202.109	81.1353
2015-03-07 13:00:00	0	0	0	0	0	0
2015-03-07 14:00:00	0	0	0	0	0	0
2015-03-07 15:00:00	0	0	0	0	0	0
2015-03-07 16:00:00	0	0	0	0	0	0
2015-03-07 17:00:00	0	0	0	0	0	0
2015-03-07 18:00:00	0	0	0	0	0	0
2015-03-07 19:00:00	0	0	0	0	0	0
2015-03-07 20:00:00	0	0	0	0	0	0
2015-03-07 21:00:00	0	0	0	0	0	0
2015-03-07 22:00:00	0	0	0	0	0	0
2015-03-07 23:00:00	0	0	0	0	0	0
2015-03-08	0	0	0	0	0	0
2015-03-08 01:00:00	0	0	0	0	0	0
2015-03-08 02:00:00	72.7833	132.846	191.43	152.669	283.153	131.106
2015-03-08 03:00:00	265.033	366.489	425.15	366.565	569.872	332.217
2015-03-08 04:00:00	495.067	571.653	639.709	575.104	813.67	530.223
2015-03-08 05:00:00	682.833	738.675	802.525	738.969	997.939	695.715
2015-03-08 06:00:00	765.7	827.177	856.911	801.314	1110.13	763.65
2015-03-08 07:00:00	768.367	637.175	878.459	801.955	1142.6	757.086
2015-03-08 08:00:00	705.717	103.316	816.644	810.994	1093.15	683.94
2015-03-08 09:00:00	679.233	136.748	676.511	697.159	965.161	552.888
2015-03-08 10:00:00	544.333	296.032	489.224	551.635	767.381	428.335
2015-03-08 11:00:00	343.667	349.081	268.144	329.15	513.303	284.134
2015-03-08 12:00:00	107.95	126.707	67.6387	111.909	204.968	88.5413
2015-03-08 13:00:00	0	0	0	0	0	0
2015-03-08 14:00:00	0	0	0	0	0	0
2015-03-08 15:00:00	0	0	0	0	0	0
2015-03-08 16:00:00	0	0	0	0	0	0
2015-03-08 17:00:00	0	0	0	0	0	0
2015-03-08 18:00:00	0	0	0	0	0	0
2015-03-08 19:00:00	0	0	0	0	0	0
2015-03-08 20:00:00	0	0	0	0	0	0
2015-03-08 21:00:00	0	0	0	0	0	0
2015-03-08 22:00:00	0	0	0	0	0	0
2015-03-08 23:00:00	0	0	0	0	0	0
2015-03-09	0	0	0	0	0	0
2015-03-09 01:00:00	0	0	0	0	0	0
2015-03-09 02:00:00	85.85	138.363	201.944	157.213	289.05	136.779
2015-03-09 03:00:00	343.883	364.765	433.182	381.202	575.65	340.339
2015-03-09 04:00:00	559.217	578.117	640.183	590.313	819.25	541.543
2015-03-09 05:00:00	733.4	750.794	795.706	753.13	1003.26	706.117
2015-03-09 06:00:00	842.1	851.547	885.913	850.053	1115.13	807.422
2015-03-09 07:00:00	876.517	885.639	902.272	880.065	1147.26	838.229
2015-03-09 08:00:00	842.683	847.248	843.919	833.064	1097.48	789.344
2015-03-09 09:00:00	733.667	733.478	700.566	711.753	969.173	661.488
2015-03-09 10:00:00	563.7	563.903	514.256	537.517	771.117	489.196
2015-03-09 11:00:00	352.067	350.363	292.289	327.853	516.826	290.168
2015-03-09 12:00:00	124.25	125.868	77.9152	111.693	207.797	90.1395
2015-03-09 13:00:00	0	0	0	0	0	0
2015-03-09 14:00:00	0	0	0	0	0	0
2015-03-09 15:00:00	0	0	0	0	0	0
2015-03-09 16:00:00	0	0	0	0	0	0
2015-03-09 17:00:00	0	0	0	0	0	0
2015-03-09 18:00:00	0	0	0	0	0	0
2015-03-09 19:00:00	0	0	0	0	0	0
2015-03-09 20:00:00	0	0	0	0	0	0
2015-03-09 21:00:00	0	0	0	0	0	0
2015-03-09 22:00:00	0	0	0	0	0	0
2015-03-09 23:00:00	0	0	0	0	0	0
2015-03-10	0	0	0	0	0	0
2015-03-10 01:00:00	0	0	0	0	0	0
2015-03-10 02:00:00	87.55	141.598	204.549	160.482	294.969	139.804
2015-03-10 03:00:00	332.667	373.3	434.115	384.921	581.432	346.671
2015-03-10 04:00:00	564.117	585.541	639.676	595.066	824.817	547.14
2015-03-10 05:00:00	738.117	755.334	794.777	759.616	1008.54	712.83
2015-03-10 06:00:00	844.95	862.489	883.585	859.181	1120.09	815.984
2015-03-10 07:00:00	880.833	896.271	900.516	888.023	1151.88	846.218
2015-03-10 08:00:00	837.55	855.38	839.903	842.528	1101.75	796.987
2015-03-10 09:00:00	720.317	743.103	689.926	724.537	973.126	668.729
2015-03-10 10:00:00	522.767	569.311	473.251	540.036	774.799	482.79
2015-03-10 11:00:00	289.95	358.62	213.813	313.849	520.304	271.419
2015-03-10 12:00:00	110.933	129.81	53.6714	102.104	210.597	85.7151
2015-03-10 13:00:00	0	0	0	0	0	0
2015-03-10 14:00:00	0	0	0	0	0	0
2015-03-10 15:00:00	0	0	0	0	0	0
2015-03-10 16:00:00	0	0	0	0	0	0
2015-03-10 17:00:00	0	0	0	0	0	0
2015-03-10 18:00:00	0	0	0	0	0	0
2015-03-10 19:00:00	0	0	0	0	0	0
2015-03-10 20:00:00	0	0	0	0	0	0
2015-03-10 21:00:00	0	0	0	0	0	0
2015-03-10 22:00:00	0	0	0	0	0	0
2015-03-10 23:00:00	0	0	0	0	0	0
2015-03-11	0	0	0	0	0	0
2015-03-11 01:00:00	0	0	0	0	0	0
2015-03-11 02:00:00	100.633	145.828	143.139	163.554	300.907	135.957
2015-03-11 03:00:00	365.45	379.3	413.819	385.101	587.215	346.167
2015-03-11 04:00:00	576.533	593.282	645.267	588.679	830.366	549.59
2015-03-11 05:00:00	735.65	759.593	786.899	732.843	1013.8	698.174
2015-03-11 06:00:00	854.1	866.438	838.214	834.924	1125.01	789.776
2015-03-11 07:00:00	894.883	900.438	827.059	876.681	1156.44	817.717
2015-03-11 08:00:00	805.033	862.092	800.074	840.678	1105.96	785.944
2015-03-11 09:00:00	707.367	748.506	714.111	727.04	977.02	680.587
2015-03-11 10:00:00	368.167	578.593	527.196	536.657	778.427	498.294
2015-03-11 11:00:00	291.967	364.523	301.883	295.359	523.736	287.231
2015-03-11 12:00:00	79.0333	129.408	82.9278	85.9329	213.368	86.8555
2015-03-11 13:00:00	0	0	0	0	0	0
2015-03-11 14:00:00	0	0	0	0	0	0
2015-03-11 15:00:00	0	0	0	0	0	0
2015-03-11 16:00:00	0	0	0	0	0	0
2015-03-11 17:00:00	0	0	0	0	0	0
2015-03-11 18:00:00	0	0	0	0	0	0
2015-03-11 19:00:00	0	0	0	0	0	0
2015-03-11 20:00:00	0	0	0	0	0	0
2015-03-11 21:00:00	0	0	0	0	0	0
2015-03-11 22:00:00	0	0	0	0	0	0
2015-03-11 23:00:00	0	0	0	0	0	0
2015-03-12	0	0	0	0	0	0
2015-03-12 01:00:00	0	0	0	0	0	0
2015-03-12 02:00:00	51.2167	109.345	93.2851	121.419	306.859	102.487
2015-03-12 03:00:00	293.75	299.53	199.431	273.672	592.994	236.926
2015-03-12 04:00:00	557.4	498.905	330.277	424.547	835.896	371.568
2015-03-12 05:00:00	718.25	681.019	465.817	569.885	1019.02	502.769
2015-03-12 06:00:00	822.5	847.127	607.389	759.166	1129.88	669.703
2015-03-12 07:00:00	859.067	889.356	747.327	813.074	1160.95	753.076
2015-03-12 08:00:00	790.967	851.086	772.334	799.074	1110.11	753.221
2015-03-12 09:00:00	718.817	739.42	691.363	665.592	980.855	640.546
2015-03-12 10:00:00	559.45	571.488	517.589	495.706	782	476.38
2015-03-12 11:00:00	355.95	359.385	282.18	290.194	527.122	280.32
2015-03-12 12:00:00	126.983	131.707	74.5421	102.468	216.111	90.4897
2015-03-12 13:00:00	0	0	0	0	0	0
2015-03-12 14:00:00	0	0	0	0	0	0
2015-03-12 15:00:00	0	0	0	0	0	0
2015-03-12 16:00:00	0	0	0	0	0	0
2015-03-12 17:00:00	0	0	0	0	0	0
2015-03-12 18:00:00	0	0	0	0	0	0
2015-03-12 19:00:00	0	0	0	0	0	0
2015-03-12 20:00:00	0	0	0	0	0	0
2015-03-12 21:00:00	0	0	0	0	0	0
2015-03-12 22:00:00	0	0	0	0	0	0
2015-03-12 23:00:00	0	0	0	0	0	0
2015-03-13	0	0	0	0	0	0
2015-03-13 01:00:00	0	0	0	0	0	0
2015-03-13 02:00:00	96.4667	151.363	199.041	165.949	312.822	147.977
2015-03-13 03:00:00	254.55	377.765	427.817	381.316	598.767	350.356
2015-03-13 04:00:00	559.533	589.282	631.938	588.5	841.402	549.348
2015-03-13 05:00:00	723	753.593	783.671	752.491	1024.2	712.095
2015-03-13 06:00:00	815.8	851.553	879.03	843.355	1134.7	811.886
2015-03-13 07:00:00	758.15	883.323	882.391	869.974	1165.4	835.622
2015-03-13 08:00:00	607.433	837.921	734.426	797.364	1114.21	740.43
2015-03-13 09:00:00	751.017	714.727	447.304	683.22	984.629	574.062
2015-03-13 10:00:00	376.767	513.091	233.675	519.439	785.517	401.462
2015-03-13 11:00:00	166.35	292.191	123.788	307.333	530.463	233.079
2015-03-13 12:00:00	12.6	95.1784	40.313	93.1593	218.825	70.5059
2015-03-13 13:00:00	0	0	0	0	0	0
2015-03-13 14:00:00	0	0	0	0	0	0
2015-03-13 15:00:00	0	0	0	0	0	0
2015-03-13 16:00:00	0	0	0	0	0	0
2015-03-13 17:00:00	0	0	0	0	0	0
2015-03-13 18:00:00	0	0	0	0	0	0
2015-03-13 19:00:00	0	0	0	0	0	0
2015-03-13 20:00:00	0	0	0	0	0	0
2015-03-13 21:00:00	0	0	0	0	0	0
2015-03-13 22:00:00	0	0	0	0	0	0
2015-03-13 23:00:00	0	0	0	0	0	0
2015-03-14	0	0	0	0	0	0
2015-03-14 01:00:00	0	0	0	0	0	0
2015-03-14 02:00:00	68.5333	105.918	153.467	142.759	318.793	116.77
2015-03-14 03:00:00	202.55	236.175	354.321	310.154	604.531	266.303
2015-03-14 04:00:00	343.717	279.348	547.009	440.094	846.883	393.414
2015-03-14 05:00:00	474.817	244.67	697.538	648.038	1029.34	561.978
2015-03-14 06:00:00	481.717	210.811	747.352	583.205	1139.47	553.28
2015-03-14 07:00:00	594.35	330.386	694.443	719.228	1169.79	636.227
2015-03-14 08:00:00	696.85	258.397	484.528	705.042	1118.24	547.532
2015-03-14 09:00:00	491	542.722	341.762	574.879	988.342	458.921
2015-03-14 10:00:00	432.917	541.79	224.459	381.528	788.98	340.869
2015-03-14 11:00:00	74.1833	324.958	106.779	245.092	533.759	216.707
2015-03-14 12:00:00	28.05	59.6793	28.1958	79.6248	221.512	53.4709
2015-03-14 13:00:00	0	0	0	0	0	0
2015-03-14 14:00:00	0	0	0	0	0	0
2015-03-14 15:00:00	0	0	0	0	0	0
2015-03-14 16:00:00	0	0	0	0	0	0
2015-03-14 17:00:00	0	0	0	0	0	0
2015-03-14 18:00:00	0	0	0	0	0	0
2015-03-14 19:00:00	0	0	0	0	0	0
2015-03-14 20:00:00	0	0	0	0	0	0
2015-03-14 21:00:00	0	0	0	0	0	0
2015-03-14 22:00:00	0	0	0	0	0	0
2015-03-14 23:00:00	0	0	0	0	0	0
2015-03-15	0	0	0	0	0	0
2015-03-15 01:00:00	0	0	0	0	0	0
2015-03-15 02:00:00	74.6667	155.363	145.724	133.8	324.769	134.828
2015-03-15 03:00:00	154.367	375.765	350.04	278.48	610.282	295.01
2015-03-15 04:00:00	117.383	581.087	521.015	447.031	852.335	452.703
2015-03-15 05:00:00	160.4	745.788	569.724	591.874	1034.44	559.9
2015-03-15 06:00:00	113.5	844.426	432.411	666.373	1144.19	561.194
2015-03-15 07:00:00	433.667	310.3	434.765	686.897	1174.12	529.673
2015-03-15 08:00:00	825.217	103.514	495.285	625.241	1122.2	490.501
2015-03-15 09:00:00	715.817	110.959	481.433	505.643	991.994	403.48
2015-03-15 10:00:00	592.75	126.349	390.011	359.903	792.388	287.996
2015-03-15 11:00:00	402.333	267.941	249.082	221.635	537.009	222.56
2015-03-15 12:00:00	125.567	132.224	78.3528	89.9336	224.172	89.3614
2015-03-15 13:00:00	0	0	0	0	0	0
2015-03-15 14:00:00	0	0	0	0	0	0
2015-03-15 15:00:00	0	0	0	0	0	0
2015-03-15 16:00:00	0	0	0	0	0	0
2015-03-15 17:00:00	0	0	0	0	0	0
2015-03-15 18:00:00	0	0	0	0	0	0
2015-03-15 19:00:00	0	0	0	0	0	0
2015-03-15 20:00:00	0	0	0	0	0	0
2015-03-15 21:00:00	0	0	0	0	0	0
2015-03-15 22:00:00	0	0	0	0	0	0
2015-03-15 23:00:00	0	0	0	0	0	0
2015-03-16	0	0	0	0	0	0
2015-03-16 01:00:00	0	0	0	0	0	0
2015-03-16 02:00:00	119.133	60.3956	216.417	144.59	330.745	108.985
2015-03-16 03:00:00	367.983	212.475	441.294	370.053	616.017	304.882
2015-03-16 04:00:00	589.983	552.15	641.464	495.949	857.755	504.122
2015-03-16 05:00:00	763.833	751.736	791.6	659.272	1039.49	668.102
2015-03-16 06:00:00	878.583	850.374	880.856	783.3	1148.85	782.745
2015-03-16 07:00:00	808.133	882.156	879.617	804.647	1178.39	800.907
2015-03-16 08:00:00	638.9	842.247	808.463	710.281	1126.1	718.837
2015-03-16 09:00:00	611.317	678.425	666.648	546.073	995.584	565.081
2015-03-16 10:00:00	494.2	438.687	503.97	457.094	795.74	432.124
2015-03-16 11:00:00	342.7	290.106	301.819	307.799	540.215	273.897
2015-03-16 12:00:00	134.783	136.707	89.2485	113.519	226.805	98.6611
2015-03-16 13:00:00	0	0	0	0	0	0
2015-03-16 14:00:00	0	0	0	0	0	0
2015-03-16 15:00:00	0	0	0	0	0	0
2015-03-16 16:00:00	0	0	0	0	0	0
2015-03-16 17:00:00	0	0	0	0	0	0
2015-03-16 18:00:00	0	0	0	0	0	0
2015-03-16 19:00:00	0	0	0	0	0	0
2015-03-16 20:00:00	0	0	0	0	0	0
2015-03-16 21:00:00	0	0	0	0	0	0
2015-03-16 22:00:00	0	0	0	0	0	0
2015-03-16 23:00:00	0	0	0	0	0	0
2015-03-17	0	0	0	0	0	0
2015-03-17 01:00:00	0	0	0	0	0	0
2015-03-17 02:00:00	108.667	128.465	223.368	178.156	336.719	149.296
2015-03-17 03:00:00	343.767	353.684	448.648	396.75	621.732	359.892
2015-03-17 04:00:00	540.433	597.042	649.703	594.719	863.14	566.889
2015-03-17 05:00:00	654.533	757.662	800.381	738.244	1044.5	718.694
2015-03-17 06:00:00	787.917	860.392	885.772	804.837	1153.45	800.892
2015-03-17 07:00:00	839.317	890.184	900.15	775.175	1182.59	792.065
2015-03-17 08:00:00	819.183	826.544	841.178	625.004	1129.94	678.199
2015-03-17 09:00:00	731.483	689.726	702.079	532.026	999.111	571.221
2015-03-17 10:00:00	536.867	538.402	514.017	412.044	799.037	435.3
2015-03-17 11:00:00	281.033	364.91	303.504	303.375	543.376	295.469
2015-03-17 12:00:00	79.2	141.707	94.1192	114.485	249.575	110.506
2015-03-17 13:00:00	0	0	0	0	0	0
2015-03-17 14:00:00	0	0	0	0	0	0
2015-03-17 15:00:00	0	0	0	0	0	0
2015-03-17 16:00:00	0	0	0	0	0	0
2015-03-17 17:00:00	0	0	0	0	0	0
2015-03-17 18:00:00	0	0	0	0	0	0
2015-03-17 19:00:00	0	0	0	0	0	0
2015-03-17 20:00:00	0	0	0	0	0	0
2015-03-17 21:00:00	0	0	0	0	0	0
2015-03-17 22:00:00	0	0	0	0	0	0
2015-03-17 23:00:00	0	0	0	0	0	0
2015-03-18	0	0	0	0	0	0
2015-03-18 01:00:00	0	0	0	0	0	0
2015-03-18 02:00:00	140.7	166.507	222.673	184.743	342.688	167.599
2015-03-18 03:00:00	364.183	380.633	449.957	404.966	627.426	372.757
2015-03-18 04:00:00	573.083	571.439	651.671	602.717	868.487	568.018
2015-03-18 05:00:00	735.517	724.207	771.545	738.631	1049.45	708.558
2015-03-18 06:00:00	839.05	822.856	799.439	850.648	1157.99	799.607
2015-03-18 07:00:00	885.017	870.671	804.149	872.522	1186.73	821.374
2015-03-18 08:00:00	855.233	858.851	722.238	828.274	1133.71	767.449
2015-03-18 09:00:00	769.183	739.622	637.184	719.329	1002.57	664.313
2015-03-18 10:00:00	599.25	567.714	464.397	536.141	802.277	488.81
2015-03-18 11:00:00	357.467	346.873	266.811	325.535	546.492	291.348
2015-03-18 12:00:00	160.1	129.781	88.8151	124.893	252.674	108.432
2015-03-18 13:00:00	0	0	0	0	0	0
2015-03-18 14:00:00	0	0	0	0	0	0
2015-03-18 15:00:00	0	0	0	0	0	0
2015-03-18 16:00:00	0	0	0	0	0	0
2015-03-18 17:00:00	0	0	0	0	0	0
2015-03-18 18:00:00	0	0	0	0	0	0
2015-03-18 19:00:00	0	0	0	0	0	0
2015-03-18 20:00:00	0	0	0	0	0	0
2015-03-18 21:00:00	0	0	0	0	0	0
2015-03-18 22:00:00	0	0	0	0	0	0
2015-03-18 23:00:00	0	0	0	0	0	0
2015-03-19	0	0	0	0	0	0
2015-03-19 01:00:00	0	0	0	0	0	0
2015-03-19 02:00:00	158.517	173.501	214.227	187.934	348.648	171.374
2015-03-19 03:00:00	386.217	392.042	433.549	409.209	633.094	375.598
2015-03-19 04:00:00	595.267	590.388	634.566	613.695	873.795	574.833
2015-03-19 05:00:00	767	715.284	791.544	771.011	1054.35	734.628
2015-03-19 06:00:00	868.3	825.749	874.769	862.854	1162.47	834.789
2015-03-19 07:00:00	902.95	883.104	891.184	867.122	1190.8	850.763
2015-03-19 08:00:00	800.333	839.27	834.127	842.243	1137.41	813.342
2015-03-19 09:00:00	498.55	641.762	709.938	720.208	1005.97	675.441
2015-03-19 10:00:00	419.05	438.044	422.454	528.222	805.462	448.195
2015-03-19 11:00:00	195.15	212.484	160.107	311.783	549.564	225.103
2015-03-19 12:00:00	111.5	58.5408	37.2095	101.22	255.742	67.4937
2015-03-19 13:00:00	0	0	0	0	0	0
2015-03-19 14:00:00	0	0	0	0	0	0
2015-03-19 15:00:00	0	0	0	0	0	0
2015-03-19 16:00:00	0	0	0	0	0	0
2015-03-19 17:00:00	0	0	0	0	0	0
2015-03-19 18:00:00	0	0	0	0	0	0
2015-03-19 19:00:00	0	0	0	0	0	0
2015-03-19 20:00:00	0	0	0	0	0	0
2015-03-19 21:00:00	0	0	0	0	0	0
2015-03-19 22:00:00	0	0	0	0	0	0
2015-03-19 23:00:00	0	0	0	0	0	0
2015-03-20	0	0	0	0	0	0
2015-03-20 01:00:00	0	0	0	0	0	0
2015-03-20 02:00:00	105.333	175.476	217.663	141.37	354.596	159.122
2015-03-20 03:00:00	269.767	399.695	448.635	388.222	638.734	374.015
2015-03-20 04:00:00	584.517	613.145	652.664	604.545	879.06	580.848
2015-03-20 05:00:00	758.833	769.938	803.76	740.443	1059.2	729.458
2015-03-20 06:00:00	864.633	873.265	901.312	856.411	1166.89	845.723
2015-03-20 07:00:00	895.85	905.265	915.792	880.006	1194.8	871.003
2015-03-20 08:00:00	847.033	862.403	858.379	846.455	1141.05	828.045
2015-03-20 09:00:00	742.4	755.667	722.547	722.24	1009.31	697.542
2015-03-20 10:00:00	579.617	584.12	540.223	537.197	808.591	515.879
2015-03-20 11:00:00	378.667	370.108	324.046	331.032	552.59	314.198
2015-03-20 12:00:00	163.5	146.655	106.746	121.03	258.78	117.625
2015-03-20 13:00:00	0	0	0	0	0	0
2015-03-20 14:00:00	0	0	0	0	0	0
2015-03-20 15:00:00	0	0	0	0	0	0
2015-03-20 16:00:00	0	0	0	0	0	0
2015-03-20 17:00:00	0	0	0	0	0	0
2015-03-20 18:00:00	0	0	0	0	0	0
2015-03-20 19:00:00	0	0	0	0	0	0
2015-03-20 20:00:00	0	0	0	0	0	0
2015-03-20 21:00:00	0	0	0	0	0	0
2015-03-20 22:00:00	0	0	0	0	0	0
2015-03-20 23:00:00	0	0	0	0	0	0
2015-03-21	0	0	0	0	0	0
2015-03-21 01:00:00	0	0	0	0	0	0
2015-03-21 02:00:00	155.7	174.691	224.076	188.831	360.529	175.425
2015-03-21 03:00:00	371.033	404.23	446.366	408.472	644.343	384.529
2015-03-21 04:00:00	578.283	604.749	645.446	602.147	884.279	578.006
2015-03-21 05:00:00	745.75	768.334	795.341	762.467	1063.99	741.552
2015-03-21 06:00:00	852.133	866.53	869.845	855.778	1171.24	836.41
2015-03-21 07:00:00	884.267	890.53	885.712	855.167	1198.74	845.892
2015-03-21 08:00:00	849.167	845.047	828.929	827.44	1144.61	806.786
2015-03-21 09:00:00	738.917	723.622	720.248	708.919	1012.58	686.523
2015-03-21 10:00:00	575.7	546.143	537.048	518.023	811.663	498.961
2015-03-21 11:00:00	356.983	323.788	316.198	321.354	555.572	296.033
2015-03-21 12:00:00	129.2	119.551	100.434	115.552	261.787	105.496
2015-03-21 13:00:00	0	0	0	0	0	0
2015-03-21 14:00:00	0	0	0	0	0	0
2015-03-21 15:00:00	0	0	0	0	0	0
2015-03-21 16:00:00	0	0	0	0	0	0
2015-03-21 17:00:00	0	0	0	0	0	0
2015-03-21 18:00:00	0	0	0	0	0	0
2015-03-21 19:00:00	0	0	0	0	0	0
2015-03-21 20:00:00	0	0	0	0	0	0
2015-03-21 21:00:00	0	0	0	0	0	0
2015-03-21 22:00:00	0	0	0	0	0	0
2015-03-21 23:00:00	0	0	0	0	0	0
2015-03-22	0	0	0	0	0	0
2015-03-22 01:00:00	0	0	0	0	0	0
2015-03-22 02:00:00	155.75	174.828	198.215	190.689	366.444	173.325
2015-03-22 03:00:00	337.117	392.76	359.872	402.361	649.919	361.375
2015-03-22 04:00:00	538.567	596.397	517.375	591.202	889.451	538.248
2015-03-22 05:00:00	646.233	752.086	641.555	736.56	1068.72	678.748
2015-03-22 06:00:00	768.317	849.046	653.617	819.343	1175.53	741.523
2015-03-22 07:00:00	798.283	879.345	510.334	841.272	1202.6	708.784
2015-03-22 08:00:00	840.85	839.886	482.694	787.212	1148.11	666.951
2015-03-22 09:00:00	709.25	740.092	443.372	629.229	1015.79	559.201
2015-03-22 10:00:00	416.767	572.092	382.565	417.235	814.679	414.537
2015-03-22 11:00:00	230.25	362.092	276.531	242.594	558.51	269.6
2015-03-22 12:00:00	125.4	144.713	98.4329	118.961	264.765	115.876
2015-03-22 13:00:00	0	0	0	0	0	0
2015-03-22 14:00:00	0	0	0	0	0	0
2015-03-22 15:00:00	0	0	0	0	0	0
2015-03-22 16:00:00	0	0	0	0	0	0
2015-03-22 17:00:00	0	0	0	0	0	0
2015-03-22 18:00:00	0	0	0	0	0	0
2015-03-22 19:00:00	0	0	0	0	0	0
2015-03-22 20:00:00	0	0	0	0	0	0
2015-03-22 21:00:00	0	0	0	0	0	0
2015-03-22 22:00:00	0	0	0	0	0	0
2015-03-22 23:00:00	0	0	0	0	0	0
2015-03-23	0	0	0	0	0	0
2015-03-23 01:00:00	0	0	0	0	0	0
2015-03-23 02:00:00	171.25	190.598	233.188	202.602	372.338	189.552
2015-03-23 03:00:00	381.933	418.3	459.073	422.417	655.458	399.392
2015-03-23 04:00:00	597.5	627.282	660.228	624.754	894.574	601.489
2015-03-23 05:00:00	770.55	785.593	812.409	781.156	1073.4	763.476
2015-03-23 06:00:00	878.833	886.38	883.945	874.312	1179.75	858.317
2015-03-23 07:00:00	909.15	916.472	896.669	899.574	1206.39	883.629
2015-03-23 08:00:00	880.617	876.925	820.338	855.69	1151.53	827.43
2015-03-23 09:00:00	778.467	761.443	675.968	735.329	1018.93	695.764
2015-03-23 10:00:00	607.517	594.5	503.192	563.482	817.639	523.88
2015-03-23 11:00:00	392.467	375.144	322.572	350.276	561.404	325.573
2015-03-23 12:00:00	138.8	151.707	114.27	133.795	267.712	125.535
2015-03-23 13:00:00	0	0	0	0	0	0
2015-03-23 14:00:00	0	0	0	0	0	0
2015-03-23 15:00:00	0	0	0	0	0	0
2015-03-23 16:00:00	0	0	0	0	0	0
2015-03-23 17:00:00	0	0	0	0	0	0
2015-03-23 18:00:00	0	0	0	0	0	0
2015-03-23 19:00:00	0	0	0	0	0	0
2015-03-23 20:00:00	0	0	0	0	0	0
2015-03-23 21:00:00	0	0	0	0	0	0
2015-03-23 22:00:00	0	0	0	0	0	0
2015-03-23 23:00:00	0	0	0	0	0	0
2015-03-24	0	0	0	0	0	0
2015-03-24 01:00:00	0	0	0	0	0	0
2015-03-24 02:00:00	135.583	200.133	230.679	206.093	378.208	194.569
2015-03-24 03:00:00	358.367	426.765	452.303	429.214	660.958	404.669
2015-03-24 04:00:00	595.467	637.541	647.722	632.156	899.644	605.596
2015-03-24 05:00:00	778.417	798.3	789.204	787.798	1078	763.477
2015-03-24 06:00:00	842.483	888.599	872.111	877.418	1183.9	858.313
2015-03-24 07:00:00	761.767	918.38	871.355	883.698	1210.11	866.601
2015-03-24 08:00:00	874.517	876.007	784.754	848.496	1154.89	812.47
2015-03-24 09:00:00	764.783	762.305	638.259	733.099	1022.01	684.172
2015-03-24 10:00:00	570.8	595.488	509.273	555.111	820.542	522.403
2015-03-24 11:00:00	346.5	381.465	321.144	346.996	564.253	326.426
2015-03-24 12:00:00	104.233	155.591	103.988	130.47	270.63	124.967
2015-03-24 13:00:00	0	0	0	0	0	0
2015-03-24 14:00:00	0	0	0	0	0	0
2015-03-24 15:00:00	0	0	0	0	0	0
2015-03-24 16:00:00	0	0	0	0	0	0
2015-03-24 17:00:00	0	0	0	0	0	0
2015-03-24 18:00:00	0	0	0	0	0	0
2015-03-24 19:00:00	0	0	0	0	0	0
2015-03-24 20:00:00	0	0	0	0	0	0
2015-03-24 21:00:00	0	0	0	0	0	0
2015-03-24 22:00:00	0	0	0	0	0	0
2015-03-24 23:00:00	0	0	0	0	0	0
2015-03-25	0	0	0	0	0	0
2015-03-25 01:00:00	0	0	0	0	0	0
2015-03-25 02:00:00	149.683	195.834	195.787	208.153	384.05	189.214
2015-03-25 03:00:00	361.117	417.974	404.209	423.933	666.417	391.091
2015-03-25 04:00:00	565.683	615.835	594.726	620.766	904.659	582.59
2015-03-25 05:00:00	729.75	767.042	735.268	756.807	1082.55	726.538
2015-03-25 06:00:00	837.783	841.905	815.143	811.039	1187.97	795.477
[truncated: 15,545 more rows]

## Sheet: Lahore
Time	GHIMeasured	GHICFSR	GHIMERRA-2	GHIERA-5	GHITOA	GHICorrected
2015-01-01	0	0	0	0	0	0
2015-01-01 01:00:00	0	0	0	0	0	0
2015-01-01 02:00:00	0	0	0	0	0	0
2015-01-01 03:00:00	123.85	188.587	177.603	181.143	357.019	138.81
2015-01-01 04:00:00	265.317	359.916	331.796	333.71	566.254	253.281
2015-01-01 05:00:00	394.817	493.971	454.12	459.178	717.149	346.09
2015-01-01 06:00:00	465.367	572.405	518.684	579.169	799.427	436.822
2015-01-01 07:00:00	485.833	586.405	523.997	587.906	807.482	443.519
2015-01-01 08:00:00	440.933	535.842	467.187	527.905	740.763	397.052
2015-01-01 09:00:00	344.283	423.022	344.994	413.963	603.815	313.925
2015-01-01 10:00:00	208.1	261.815	199.967	251.167	405.966	189.303
2015-01-01 11:00:00	58.0333	85.9921	54.9028	78.6862	136.648	48.9105
2015-01-01 12:00:00	0	0	0	0	0	0
2015-01-01 13:00:00	0	0	0	0	0	0
2015-01-01 14:00:00	0	0	0	0	0	0
2015-01-01 15:00:00	0	0	0	0	0	0
2015-01-01 16:00:00	0	0	0	0	0	0
2015-01-01 17:00:00	0	0	0	0	0	0
2015-01-01 18:00:00	0	0	0	0	0	0
2015-01-01 19:00:00	0	0	0	0	0	0
2015-01-01 20:00:00	0	0	0	0	0	0
2015-01-01 21:00:00	0	0	0	0	0	0
2015-01-01 22:00:00	0	0	0	0	0	0
2015-01-01 23:00:00	0	0	0	0	0	0
2015-01-02	0	0	0	0	0	0
2015-01-02 01:00:00	0	0	0	0	0	0
2015-01-02 02:00:00	0	0	0	0	0	0
2015-01-02 03:00:00	146.25	196.825	210.125	221.692	356.583	151.934
2015-01-02 04:00:00	319.1	372.366	373.856	393.442	566.363	277.095
2015-01-02 05:00:00	446.05	504.597	497.857	522.531	717.864	372.998
2015-01-02 06:00:00	539.817	578.493	546.651	589.301	800.767	428.081
2015-01-02 07:00:00	536.333	590.551	546.023	578.791	809.422	421.575
2015-01-02 08:00:00	479.15	534.919	476.666	525.359	743.24	384.514
2015-01-02 09:00:00	340.167	422.125	373.002	345.376	606.727	251.516
2015-01-02 10:00:00	233.767	261.522	213.901	218.866	409.182	161.328
2015-01-02 11:00:00	74.65	81.6166	57.9681	69.7938	138.887	41.5894
2015-01-02 12:00:00	0	0	0	0	0	0
2015-01-02 13:00:00	0	0	0	0	0	0
2015-01-02 14:00:00	0	0	0	0	0	0
2015-01-02 15:00:00	0	0	0	0	0	0
2015-01-02 16:00:00	0	0	0	0	0	0
2015-01-02 17:00:00	0	0	0	0	0	0
2015-01-02 18:00:00	0	0	0	0	0	0
2015-01-02 19:00:00	0	0	0	0	0	0
2015-01-02 20:00:00	0	0	0	0	0	0
2015-01-02 21:00:00	0	0	0	0	0	0
2015-01-02 22:00:00	0	0	0	0	0	0
2015-01-02 23:00:00	0	0	0	0	0	0
2015-01-03	0	0	0	0	0	0
2015-01-03 01:00:00	0	0	0	0	0	0
2015-01-03 02:00:00	0	0	0	0	0	0
2015-01-03 03:00:00	28.3667	187.8	191.493	109.347	356.287	87.7866
2015-01-03 04:00:00	68.1	361.689	349.157	221.704	566.617	164.616
2015-01-03 05:00:00	101.5	493.898	470.256	362.074	718.724	256.491
2015-01-03 06:00:00	125.35	572.854	502.478	517.524	802.248	380.751
2015-01-03 07:00:00	169.4	585.812	502.222	575.53	811.498	426.322
2015-01-03 08:00:00	190.267	532.984	440.384	529.393	745.843	393.006
2015-01-03 09:00:00	168.883	423.883	313.162	413.559	609.754	313.679
2015-01-03 10:00:00	109.667	261.634	173.79	247.486	412.501	187.1
2015-01-03 11:00:00	41.45	85.4334	45.366	80.6115	141.187	49.1817
2015-01-03 12:00:00	0	0	0	0	0	0
2015-01-03 13:00:00	0	0	0	0	0	0
2015-01-03 14:00:00	0	0	0	0	0	0
2015-01-03 15:00:00	0	0	0	0	0	0
2015-01-03 16:00:00	0	0	0	0	0	0
2015-01-03 17:00:00	0	0	0	0	0	0
2015-01-03 18:00:00	0	0	0	0	0	0
2015-01-03 19:00:00	0	0	0	0	0	0
2015-01-03 20:00:00	0	0	0	0	0	0
2015-01-03 21:00:00	0	0	0	0	0	0
2015-01-03 22:00:00	0	0	0	0	0	0
2015-01-03 23:00:00	0	0	0	0	0	0
2015-01-04	0	0	0	0	0	0
2015-01-04 01:00:00	0	0	0	0	0	0
2015-01-04 02:00:00	0	0	0	0	0	0
2015-01-04 03:00:00	32.3333	189.93	180.726	133.864	356.133	102.73
2015-01-04 04:00:00	60.9833	362.141	335.605	249.964	567.015	183.198
2015-01-04 05:00:00	90.7333	497.624	458.475	353.796	719.728	250.004
2015-01-04 06:00:00	176.467	575.405	522.154	462.112	803.87	325.151
2015-01-04 07:00:00	430.35	589.405	529.315	413.211	813.708	285.809
2015-01-04 08:00:00	437.867	540.405	473.955	420.873	748.57	296.573
2015-01-04 09:00:00	341.05	424.522	295.274	394.113	612.894	301.155
2015-01-04 10:00:00	200.6	267.434	166.63	238.943	415.919	183.121
2015-01-04 11:00:00	54.75	86.3095	43.9836	83.4511	143.546	49.6201
2015-01-04 12:00:00	0	0	0	0	0	0
2015-01-04 13:00:00	0	0	0	0	0	0
2015-01-04 14:00:00	0	0	0	0	0	0
2015-01-04 15:00:00	0	0	0	0	0	0
2015-01-04 16:00:00	0	0	0	0	0	0
2015-01-04 17:00:00	0	0	0	0	0	0
2015-01-04 18:00:00	0	0	0	0	0	0
2015-01-04 19:00:00	0	0	0	0	0	0
2015-01-04 20:00:00	0	0	0	0	0	0
2015-01-04 21:00:00	0	0	0	0	0	0
2015-01-04 22:00:00	0	0	0	0	0	0
2015-01-04 23:00:00	0	0	0	0	0	0
2015-01-05	0	0	0	0	0	0
2015-01-05 01:00:00	0	0	0	0	0	0
2015-01-05 02:00:00	0	0	0	0	0	0
2015-01-05 03:00:00	30.7667	183.825	154.108	210.566	356.12	147.747
2015-01-05 04:00:00	61.85	358.366	307.504	377.269	567.557	270.371
2015-01-05 05:00:00	84.9667	492.326	434.103	507.494	720.876	362.625
2015-01-05 06:00:00	127.067	568.882	494.849	570.253	805.631	409.949
2015-01-05 07:00:00	153.383	582.855	497.525	561.74	816.05	403.49
2015-01-05 08:00:00	121.433	526.306	444.89	479.763	751.42	340.896
2015-01-05 09:00:00	92.5	417.548	316.562	361.44	616.144	264.746
2015-01-05 10:00:00	74.1333	261.502	178.301	223.851	419.435	165.173
2015-01-05 11:00:00	31.3833	81.6888	47.3807	74.4915	145.963	41.9709
2015-01-05 12:00:00	0	0	0	0	0	0
2015-01-05 13:00:00	0	0	0	0	0	0
2015-01-05 14:00:00	0	0	0	0	0	0
2015-01-05 15:00:00	0	0	0	0	0	0
2015-01-05 16:00:00	0	0	0	0	0	0
2015-01-05 17:00:00	0	0	0	0	0	0
2015-01-05 18:00:00	0	0	0	0	0	0
2015-01-05 19:00:00	0	0	0	0	0	0
2015-01-05 20:00:00	0	0	0	0	0	0
2015-01-05 21:00:00	0	0	0	0	0	0
2015-01-05 22:00:00	0	0	0	0	0	0
2015-01-05 23:00:00	0	0	0	0	0	0
2015-01-06	0	0	0	0	0	0
2015-01-06 01:00:00	0	0	0	0	0	0
2015-01-06 02:00:00	0	0	0	0	0	0
2015-01-06 03:00:00	24.5	191.784	198.36	209.988	356.249	136.215
2015-01-06 04:00:00	60.1	360.434	357.146	378.385	568.244	251.543
2015-01-06 05:00:00	91.6333	500.34	479.995	508.022	722.167	344.119
2015-01-06 06:00:00	104.833	576.854	513.608	573.952	807.532	402.585
2015-01-06 07:00:00	131.683	592.854	521.179	593.33	818.523	416.128
2015-01-06 08:00:00	211.217	541.504	467.151	543.052	754.39	378.836
2015-01-06 09:00:00	277.55	430.467	351.756	424.103	619.501	294.04
2015-01-06 10:00:00	190.7	272.737	203.644	265.518	423.045	182.49
2015-01-06 11:00:00	55.1167	90.2784	56.6267	88.4001	148.435	46.6872
2015-01-06 12:00:00	0	0	0	0	0	0
2015-01-06 13:00:00	0	0	0	0	0	0
2015-01-06 14:00:00	0	0	0	0	0	0
2015-01-06 15:00:00	0	0	0	0	0	0
2015-01-06 16:00:00	0	0	0	0	0	0
2015-01-06 17:00:00	0	0	0	0	0	0
2015-01-06 18:00:00	0	0	0	0	0	0
2015-01-06 19:00:00	0	0	0	0	0	0
2015-01-06 20:00:00	0	0	0	0	0	0
2015-01-06 21:00:00	0	0	0	0	0	0
2015-01-06 22:00:00	0	0	0	0	0	0
2015-01-06 23:00:00	0	0	0	0	0	0
2015-01-07	0	0	0	0	0	0
2015-01-07 01:00:00	0	0	0	0	0	0
2015-01-07 02:00:00	0	0	0	0	0	0
2015-01-07 03:00:00	41.5	191.784	207.026	188.473	356.52	119.246
2015-01-07 04:00:00	90.9833	365.434	368.589	332.105	569.075	216.046
2015-01-07 05:00:00	123.983	501.434	491.752	468.957	723.6	308.393
2015-01-07 06:00:00	87.55	582.436	580.33	564.429	809.569	367.516
2015-01-07 07:00:00	127.067	599.536	585.451	594.075	821.124	389.738
2015-01-07 08:00:00	144.883	551.986	526.915	544.562	757.478	355.955
2015-01-07 09:00:00	183.483	438.103	377.159	429.085	622.965	287.03
2015-01-07 10:00:00	88.2167	280.332	226.493	268.742	426.747	176.874
2015-01-07 11:00:00	29.0667	97.6975	66.206	92.3993	150.961	47.0406
2015-01-07 12:00:00	0	0	0	0	0	0
2015-01-07 13:00:00	0	0	0	0	0	0
2015-01-07 14:00:00	0	0	0	0	0	0
2015-01-07 15:00:00	0	0	0	0	0	0
2015-01-07 16:00:00	0	0	0	0	0	0
2015-01-07 17:00:00	0	0	0	0	0	0
2015-01-07 18:00:00	0	0	0	0	0	0
2015-01-07 19:00:00	0	0	0	0	0	0
2015-01-07 20:00:00	0	0	0	0	0	0
2015-01-07 21:00:00	0	0	0	0	0	0
2015-01-07 22:00:00	0	0	0	0	0	0
2015-01-07 23:00:00	0	0	0	0	0	0
2015-01-08	0	0	0	0	0	0
2015-01-08 01:00:00	0	0	0	0	0	0
2015-01-08 02:00:00	0	0	0	0	0	0
2015-01-08 03:00:00	42.6833	191.8	244.98	108.83	356.934	62.2107
2015-01-08 04:00:00	94.2167	370.371	418.928	202.173	570.05	113.473
2015-01-08 05:00:00	146.333	502.516	548.653	269.9	725.175	139.205
2015-01-08 06:00:00	270.9	583.404	593.36	330.592	811.742	179.307
2015-01-08 07:00:00	329.017	599.436	598.429	417.655	823.853	244.21
2015-01-08 08:00:00	335.067	549.42	537.606	508.109	760.682	319.575
2015-01-08 09:00:00	296.483	439.62	414.689	419.756	626.531	264.8
2015-01-08 10:00:00	199.3	278.049	250.681	257.044	430.539	158.114
2015-01-08 11:00:00	56.2	99.9856	74.366	93.8123	153.539	44.5432
2015-01-08 12:00:00	0	0	0	0	0	0
2015-01-08 13:00:00	0	0	0	0	0	0
2015-01-08 14:00:00	0	0	0	0	0	0
2015-01-08 15:00:00	0	0	0	0	0	0
2015-01-08 16:00:00	0	0	0	0	0	0
2015-01-08 17:00:00	0	0	0	0	0	0
2015-01-08 18:00:00	0	0	0	0	0	0
2015-01-08 19:00:00	0	0	0	0	0	0
2015-01-08 20:00:00	0	0	0	0	0	0
2015-01-08 21:00:00	0	0	0	0	0	0
2015-01-08 22:00:00	0	0	0	0	0	0
2015-01-08 23:00:00	0	0	0	0	0	0
2015-01-09	0	0	0	0	0	0
2015-01-09 01:00:00	0	0	0	0	0	0
2015-01-09 02:00:00	0	0	0	0	0	0
2015-01-09 03:00:00	19.1833	191.737	230.735	60.1172	357.491	37.7438
2015-01-09 04:00:00	36.3333	367.752	401.344	156.99	571.168	86.2629
2015-01-09 05:00:00	64.9167	502.074	529.799	218.5	726.89	105.184
2015-01-09 06:00:00	79.4833	586.317	591.697	189.971	814.049	68.6685
2015-01-09 07:00:00	104.35	602.376	594.247	267.872	826.707	126.204
2015-01-09 08:00:00	118.45	553.997	530.784	217.135	764	103.348
2015-01-09 09:00:00	109.133	442.814	387.585	221.653	630.199	136.211
2015-01-09 10:00:00	99.1833	284.059	227.878	138.963	434.418	95.7927
2015-01-09 11:00:00	28.6167	101.213	65.3911	58.1021	176.885	36.2474
2015-01-09 12:00:00	0	0	0	0	0	0
2015-01-09 13:00:00	0	0	0	0	0	0
2015-01-09 14:00:00	0	0	0	0	0	0
2015-01-09 15:00:00	0	0	0	0	0	0
2015-01-09 16:00:00	0	0	0	0	0	0
2015-01-09 17:00:00	0	0	0	0	0	0
2015-01-09 18:00:00	0	0	0	0	0	0
2015-01-09 19:00:00	0	0	0	0	0	0
2015-01-09 20:00:00	0	0	0	0	0	0
2015-01-09 21:00:00	0	0	0	0	0	0
2015-01-09 22:00:00	0	0	0	0	0	0
2015-01-09 23:00:00	0	0	0	0	0	0
2015-01-10	0	0	0	0	0	0
2015-01-10 01:00:00	0	0	0	0	0	0
2015-01-10 02:00:00	0	0	0	0	0	0
2015-01-10 03:00:00	30.4	198.387	234.405	123.706	358.19	73.993
2015-01-10 04:00:00	64.8167	377.434	406.603	233.357	572.429	135.117
2015-01-10 05:00:00	122.4	517.434	536.663	343.048	728.745	195.363
2015-01-10 06:00:00	204.867	598.361	595.165	398.441	816.489	227.326
2015-01-10 07:00:00	287.983	614.388	600.18	430.484	829.683	249.499
2015-01-10 08:00:00	333.9	567.422	539.244	452.443	767.428	276.149
2015-01-10 09:00:00	303.633	453.39	399.255	441.17	633.964	282.638
2015-01-10 10:00:00	168.333	293.39	239.229	280.066	438.381	176.726
2015-01-10 11:00:00	61.4667	103.566	70.9913	96.6068	180.229	52.6983
2015-01-10 12:00:00	0	0	0	0	0	0
2015-01-10 13:00:00	0	0	0	0	0	0
2015-01-10 14:00:00	0	0	0	0	0	0
2015-01-10 15:00:00	0	0	0	0	0	0
2015-01-10 16:00:00	0	0	0	0	0	0
2015-01-10 17:00:00	0	0	0	0	0	0
2015-01-10 18:00:00	0	0	0	0	0	0
2015-01-10 19:00:00	0	0	0	0	0	0
2015-01-10 20:00:00	0	0	0	0	0	0
2015-01-10 21:00:00	0	0	0	0	0	0
2015-01-10 22:00:00	0	0	0	0	0	0
2015-01-10 23:00:00	0	0	0	0	0	0
2015-01-11	0	0	0	0	0	0
2015-01-11 01:00:00	0	0	0	0	0	0
2015-01-11 02:00:00	0	0	0	0	0	0
2015-01-11 03:00:00	26.6667	196.533	226.776	124.141	359.032	74.8133
2015-01-11 04:00:00	63.7667	379.141	399.405	203.893	573.832	117.247
2015-01-11 05:00:00	91.7333	517.581	532.872	361.854	730.738	207.262
2015-01-11 06:00:00	100.683	602.911	586.999	421.912	819.06	246.91
2015-01-11 07:00:00	127.733	621.87	590.925	582.58	832.781	370.332
2015-01-11 08:00:00	218.567	573.39	526.503	559.07	770.966	359.264
2015-01-11 09:00:00	252.367	459.39	406.611	431.737	637.824	273.364
2015-01-11 10:00:00	141.133	297.141	241.995	258.49	442.425	162.867
2015-01-11 11:00:00	45.2833	109.035	72.366	95.0022	183.632	52.3593
2015-01-11 12:00:00	0	0	0	0	0	0
2015-01-11 13:00:00	0	0	0	0	0	0
2015-01-11 14:00:00	0	0	0	0	0	0
2015-01-11 15:00:00	0	0	0	0	0	0
2015-01-11 16:00:00	0	0	0	0	0	0
2015-01-11 17:00:00	0	0	0	0	0	0
2015-01-11 18:00:00	0	0	0	0	0	0
2015-01-11 19:00:00	0	0	0	0	0	0
2015-01-11 20:00:00	0	0	0	0	0	0
2015-01-11 21:00:00	0	0	0	0	0	0
2015-01-11 22:00:00	0	0	0	0	0	0
2015-01-11 23:00:00	0	0	0	0	0	0
2015-01-12	0	0	0	0	0	0
2015-01-12 01:00:00	0	0	0	0	0	0
2015-01-12 02:00:00	0	0	0	0	0	0
2015-01-12 03:00:00	26.9333	193.883	226.342	114.5	360.017	67.2662
2015-01-12 04:00:00	60.6833	370.892	392.584	219.326	575.377	125.468
2015-01-12 05:00:00	128.867	511.654	516.998	314.323	732.868	175.943
2015-01-12 06:00:00	218.483	591.332	550.478	295.404	821.76	157.339
2015-01-12 07:00:00	381.217	609.363	552.531	366.142	835.997	210.796
2015-01-12 08:00:00	400.583	560.039	490.745	368.841	774.609	224.166
2015-01-12 09:00:00	309.367	450.974	323.181	337.123	641.776	233.841
2015-01-12 10:00:00	178.083	292.927	182.296	223.201	446.548	158.963
2015-01-12 11:00:00	60.0333	110.927	50.8552	95.0953	187.089	59.0123
2015-01-12 12:00:00	0	0	0	0	0	0
2015-01-12 13:00:00	0	0	0	0	0	0
2015-01-12 14:00:00	0	0	0	0	0	0
2015-01-12 15:00:00	0	0	0	0	0	0
2015-01-12 16:00:00	0	0	0	0	0	0
2015-01-12 17:00:00	0	0	0	0	0	0
2015-01-12 18:00:00	0	0	0	0	0	0
2015-01-12 19:00:00	0	0	0	0	0	0
2015-01-12 20:00:00	0	0	0	0	0	0
2015-01-12 21:00:00	0	0	0	0	0	0
2015-01-12 22:00:00	0	0	0	0	0	0
2015-01-12 23:00:00	0	0	0	0	0	0
2015-01-13	0	0	0	0	0	0
2015-01-13 01:00:00	0	0	0	0	0	0
2015-01-13 02:00:00	0	0	0	0	0	0
2015-01-13 03:00:00	27.5333	31.4821	146.806	161.313	361.144	45.4012
2015-01-13 04:00:00	48.4167	50.5336	254.128	262.118	577.063	84.9485
2015-01-13 05:00:00	45.8167	67.2336	336.497	405.197	735.133	172.19
2015-01-13 06:00:00	159.8	92.2841	367.468	358.753	824.587	139.289
2015-01-13 07:00:00	158.683	127.139	373.038	424.643	839.33	196.84
2015-01-13 08:00:00	204.967	151.201	328.466	452.317	778.356	232.583
2015-01-13 09:00:00	125.133	110.708	239.137	376.837	645.819	183.766
2015-01-13 10:00:00	100.767	54.2202	121.586	231.811	450.747	97.1222
2015-01-13 11:00:00	28.4333	24.4872	28.498	77.1772	190.6	24.9396
2015-01-13 12:00:00	0	0	0	0	0	0
2015-01-13 13:00:00	0	0	0	0	0	0
2015-01-13 14:00:00	0	0	0	0	0	0
2015-01-13 15:00:00	0	0	0	0	0	0
2015-01-13 16:00:00	0	0	0	0	0	0
2015-01-13 17:00:00	0	0	0	0	0	0
2015-01-13 18:00:00	0	0	0	0	0	0
2015-01-13 19:00:00	0	0	0	0	0	0
2015-01-13 20:00:00	0	0	0	0	0	0
2015-01-13 21:00:00	0	0	0	0	0	0
2015-01-13 22:00:00	0	0	0	0	0	0
2015-01-13 23:00:00	0	0	0	0	0	0
2015-01-14	0	0	0	0	0	0
2015-01-14 01:00:00	0	0	0	0	0	0
2015-01-14 02:00:00	0	0	0	0	0	0
2015-01-14 03:00:00	21.85	87.6463	151.622	26.9799	362.413	0
2015-01-14 04:00:00	126.667	187.303	283.477	98.6873	578.888	15.2369
2015-01-14 05:00:00	271.067	300.526	395.353	171.626	737.533	48.8889
2015-01-14 06:00:00	366.367	567.089	466.657	337.946	827.54	211.734
2015-01-14 07:00:00	112.8	538.628	459.017	354.436	842.776	215.224
2015-01-14 08:00:00	154.95	181.205	402.561	335.916	782.203	125.341
2015-01-14 09:00:00	317.667	316.004	345.867	252.936	649.947	123.124
2015-01-14 10:00:00	110.767	280.393	204.262	127.957	455.018	87.4078
2015-01-14 11:00:00	48.5	105.549	59.0763	71.5371	194.161	42.739
2015-01-14 12:00:00	0	0	0	0	0	0
2015-01-14 13:00:00	0	0	0	0	0	0
2015-01-14 14:00:00	0	0	0	0	0	0
2015-01-14 15:00:00	0	0	0	0	0	0
2015-01-14 16:00:00	0	0	0	0	0	0
2015-01-14 17:00:00	0	0	0	0	0	0
2015-01-14 18:00:00	0	0	0	0	0	0
2015-01-14 19:00:00	0	0	0	0	0	0
2015-01-14 20:00:00	0	0	0	0	0	0
2015-01-14 21:00:00	0	0	0	0	0	0
2015-01-14 22:00:00	0	0	0	0	0	0
2015-01-14 23:00:00	0	0	0	0	0	0
2015-01-15	0	0	0	0	0	0
2015-01-15 01:00:00	0	0	0	0	0	0
2015-01-15 02:00:00	0	0	0	0	0	0
2015-01-15 03:00:00	145.25	187.784	191.014	219.114	363.824	132.861
2015-01-15 04:00:00	324.267	361.684	370.69	392.407	580.853	242.061
2015-01-15 05:00:00	469.133	499.966	498.688	524.779	740.066	330.921
2015-01-15 06:00:00	555.567	581.838	589.165	604.152	830.616	376.935
2015-01-15 07:00:00	588.817	601.87	594.358	622.477	846.334	390.409
2015-01-15 08:00:00	544.9	555.854	534.378	562.807	786.149	349.946
2015-01-15 09:00:00	447.683	447.971	404.948	457.321	654.159	284.158
2015-01-15 10:00:00	283.767	294.487	244.161	295.186	459.358	179.876
2015-01-15 11:00:00	94.3333	112.498	75.4021	110.955	197.77	57.6583
2015-01-15 12:00:00	0	0	0	0	0	0
2015-01-15 13:00:00	0	0	0	0	0	0
2015-01-15 14:00:00	0	0	0	0	0	0
2015-01-15 15:00:00	0	0	0	0	0	0
2015-01-15 16:00:00	0	0	0	0	0	0
2015-01-15 17:00:00	0	0	0	0	0	0
2015-01-15 18:00:00	0	0	0	0	0	0
2015-01-15 19:00:00	0	0	0	0	0	0
2015-01-15 20:00:00	0	0	0	0	0	0
2015-01-15 21:00:00	0	0	0	0	0	0
2015-01-15 22:00:00	0	0	0	0	0	0
2015-01-15 23:00:00	0	0	0	0	0	0
2015-01-16	0	0	0	0	0	0
2015-01-16 01:00:00	0	0	0	0	0	0
2015-01-16 02:00:00	0	0	0	0	0	0
2015-01-16 03:00:00	171.683	192.533	234.589	223.861	365.377	125.354
2015-01-16 04:00:00	353.65	368.288	403.829	401.23	582.956	240.258
2015-01-16 05:00:00	498.033	511.134	532.107	538.415	742.73	332.278
2015-01-16 06:00:00	587.417	595.42	592.994	616.816	833.813	389.525
2015-01-16 07:00:00	613.75	615.451	597.023	630.264	850.001	399.657
2015-01-16 08:00:00	566.567	569.476	535.854	577.101	790.189	364.291
2015-01-16 09:00:00	462.367	463.595	429.799	462.943	658.452	283.867
2015-01-16 10:00:00	296.417	303.382	262.88	300.682	463.765	180.024
2015-01-16 11:00:00	110.367	122.671	83.975	117.447	201.424	61.5193
2015-01-16 12:00:00	0	0	0	0	0	0
2015-01-16 13:00:00	0	0	0	0	0	0
2015-01-16 14:00:00	0	0	0	0	0	0
2015-01-16 15:00:00	0	0	0	0	0	0
2015-01-16 16:00:00	0	0	0	0	0	0
2015-01-16 17:00:00	0	0	0	0	0	0
2015-01-16 18:00:00	0	0	0	0	0	0
2015-01-16 19:00:00	0	0	0	0	0	0
2015-01-16 20:00:00	0	0	0	0	0	0
2015-01-16 21:00:00	0	0	0	0	0	0
2015-01-16 22:00:00	0	0	0	0	0	0
2015-01-16 23:00:00	0	0	0	0	0	0
2015-01-17	0	0	0	0	0	0
2015-01-17 01:00:00	0	0	0	0	0	0
2015-01-17 02:00:00	0	0	0	0	0	0
2015-01-17 03:00:00	182.017	198.701	182.036	189.57	367.07	124.467
2015-01-17 04:00:00	348.417	382.835	401.037	377.963	585.196	231.098
2015-01-17 05:00:00	488.667	524.898	555.356	531.545	745.523	324.61
2015-01-17 06:00:00	574.1	609.333	620.607	620.557	837.129	387.214
2015-01-17 07:00:00	616.317	629.36	626.304	634.569	853.773	396.534
2015-01-17 08:00:00	573.15	580.435	565.041	582.382	794.32	361.396
2015-01-17 09:00:00	457.867	472.522	428.557	468.191	662.821	291.934
2015-01-17 10:00:00	301.767	312.913	262.941	305.211	468.234	186.335
2015-01-17 11:00:00	121.517	124.913	84.8465	120.656	205.121	63.6127
2015-01-17 12:00:00	0	0	0	0	0	0
2015-01-17 13:00:00	0	0	0	0	0	0
2015-01-17 14:00:00	0	0	0	0	0	0
2015-01-17 15:00:00	0	0	0	0	0	0
2015-01-17 16:00:00	0	0	0	0	0	0
2015-01-17 17:00:00	0	0	0	0	0	0
2015-01-17 18:00:00	0	0	0	0	0	0
2015-01-17 19:00:00	0	0	0	0	0	0
2015-01-17 20:00:00	0	0	0	0	0	0
2015-01-17 21:00:00	0	0	0	0	0	0
2015-01-17 22:00:00	0	0	0	0	0	0
2015-01-17 23:00:00	0	0	0	0	0	0
2015-01-18	0	0	0	0	0	0
2015-01-18 01:00:00	0	0	0	0	0	0
2015-01-18 02:00:00	0	0	0	0	0	0
2015-01-18 03:00:00	170.65	200.784	257.588	229.364	368.905	127.297
2015-01-18 04:00:00	331.217	383.434	431.74	408.753	587.572	243.524
2015-01-18 05:00:00	482.833	525.434	561.416	546.88	748.445	336.04
2015-01-18 06:00:00	584.867	610.361	576.382	626.499	840.562	410.131
2015-01-18 07:00:00	601.067	630.42	579.545	640.366	857.649	421.087
2015-01-18 08:00:00	571.067	584.39	517.298	587.42	798.541	385.434
2015-01-18 09:00:00	459.833	474.591	419.961	472.11	667.264	300.291
2015-01-18 10:00:00	292.983	314.941	254.946	309.433	472.763	192.905
2015-01-18 11:00:00	109.683	127.035	78.7149	123.74	208.858	67.6541
2015-01-18 12:00:00	0	0	0	0	0	0
2015-01-18 13:00:00	0	0	0	0	0	0
2015-01-18 14:00:00	0	0	0	0	0	0
2015-01-18 15:00:00	0	0	0	0	0	0
2015-01-18 16:00:00	0	0	0	0	0	0
2015-01-18 17:00:00	0	0	0	0	0	0
2015-01-18 18:00:00	0	0	0	0	0	0
2015-01-18 19:00:00	0	0	0	0	0	0
2015-01-18 20:00:00	0	0	0	0	0	0
2015-01-18 21:00:00	0	0	0	0	0	0
2015-01-18 22:00:00	0	0	0	0	0	0
2015-01-18 23:00:00	0	0	0	0	0	0
2015-01-19	0	0	0	0	0	0
2015-01-19 01:00:00	0	0	0	0	0	0
2015-01-19 02:00:00	0	0	0	0	0	0
2015-01-19 03:00:00	138.783	200.737	239.672	226.291	370.88	131.557
2015-01-19 04:00:00	301.083	383.287	407.868	404.27	590.083	250.321
2015-01-19 05:00:00	447	525.405	534.633	542.221	751.492	343.44
2015-01-19 06:00:00	553.567	606.868	566.233	620.663	844.109	411.043
2015-01-19 07:00:00	548.8	626.927	570.342	635.62	861.625	422.299
2015-01-19 08:00:00	487.067	580.986	512.21	583.898	802.846	386.371
2015-01-19 09:00:00	387.567	472.927	396.912	467.189	671.777	305.956
2015-01-19 10:00:00	261.033	312.074	239.319	308.337	477.347	198.069
2015-01-19 11:00:00	95.85	129.956	74.7831	123.281	212.631	70.7911
2015-01-19 12:00:00	0	0	0	0	0	0
2015-01-19 13:00:00	0	0	0	0	0	0
2015-01-19 14:00:00	0	0	0	0	0	0
2015-01-19 15:00:00	0	0	0	0	0	0
2015-01-19 16:00:00	0	0	0	0	0	0
2015-01-19 17:00:00	0	0	0	0	0	0
2015-01-19 18:00:00	0	0	0	0	0	0
2015-01-19 19:00:00	0	0	0	0	0	0
2015-01-19 20:00:00	0	0	0	0	0	0
2015-01-19 21:00:00	0	0	0	0	0	0
2015-01-19 22:00:00	0	0	0	0	0	0
2015-01-19 23:00:00	0	0	0	0	0	0
2015-01-20	0	0	0	0	0	0
2015-01-20 01:00:00	0	0	0	0	0	0
2015-01-20 02:00:00	0	0	0	0	0	0
2015-01-20 03:00:00	92.0667	198.82	211.179	193.088	372.994	120.869
2015-01-20 04:00:00	225.533	375.204	380.347	355.231	592.728	226.285
2015-01-20 05:00:00	370.317	517.405	496.868	474.047	754.663	307.122
2015-01-20 06:00:00	428.533	605.898	436.307	551.977	847.768	407.961
2015-01-20 07:00:00	417.75	623.808	368.288	604.787	865.698	476.483
2015-01-20 08:00:00	442	562.333	300.608	535.807	807.234	427.142
2015-01-20 09:00:00	332.383	447.137	257.643	455.798	676.356	343.744
2015-01-20 10:00:00	213.667	282.19	150.394	299.484	481.984	215.441
2015-01-20 11:00:00	85.6	114.449	40.5474	121.488	237.362	83.228
2015-01-20 12:00:00	0	0	0	0	0	0
2015-01-20 13:00:00	0	0	0	0	0	0
2015-01-20 14:00:00	0	0	0	0	0	0
2015-01-20 15:00:00	0	0	0	0	0	0
2015-01-20 16:00:00	0	0	0	0	0	0
2015-01-20 17:00:00	0	0	0	0	0	0
2015-01-20 18:00:00	0	0	0	0	0	0
2015-01-20 19:00:00	0	0	0	0	0	0
2015-01-20 20:00:00	0	0	0	0	0	0
2015-01-20 21:00:00	0	0	0	0	0	0
2015-01-20 22:00:00	0	0	0	0	0	0
2015-01-20 23:00:00	0	0	0	0	0	0
2015-01-21	0	0	0	0	0	0
2015-01-21 01:00:00	0	0	0	0	0	0
2015-01-21 02:00:00	0	0	0	0	0	0
2015-01-21 03:00:00	10.6167	61.4919	97.3249	65.4352	375.247	23.649
2015-01-21 04:00:00	40.5333	75.2032	156.715	100.11	595.504	26.4704
2015-01-21 05:00:00	53.9333	61.03	212.144	249.99	757.956	112.183
2015-01-21 06:00:00	86.6667	42.039	277.6	344.334	851.535	162.552
2015-01-21 07:00:00	162.567	33.5079	295.427	301.681	869.866	120.273
2015-01-21 08:00:00	243.183	28.3353	236.166	271.632	811.7	110.797
2015-01-21 09:00:00	95.8	20.4728	151.363	182.376	680.999	63.4701
2015-01-21 10:00:00	46.4833	13.4062	77.6904	112.602	486.67	32.5959
2015-01-21 11:00:00	5.05	6.50918	25.6876	96.1735	241.955	33.0788
2015-01-21 12:00:00	0	0	0	0	0	0
2015-01-21 13:00:00	0	0	0	0	0	0
2015-01-21 14:00:00	0	0	0	0	0	0
2015-01-21 15:00:00	0	0	0	0	0	0
2015-01-21 16:00:00	0	0	0	0	0	0
2015-01-21 17:00:00	0	0	0	0	0	0
2015-01-21 18:00:00	0	0	0	0	0	0
2015-01-21 19:00:00	0	0	0	0	0	0
2015-01-21 20:00:00	0	0	0	0	0	0
2015-01-21 21:00:00	0	0	0	0	0	0
2015-01-21 22:00:00	0	0	0	0	0	0
2015-01-21 23:00:00	0	0	0	0	0	0
2015-01-22	0	0	0	0	0	0
2015-01-22 01:00:00	0	0	0	0	0	0
2015-01-22 02:00:00	0	0	0	0	0	0
2015-01-22 03:00:00	96.5167	51.3137	96.7169	85.4101	377.637	32.6298
2015-01-22 04:00:00	273.9	134.693	193.147	261.357	598.411	146.285
2015-01-22 05:00:00	406.483	377.029	294.814	438.638	761.369	319.127
2015-01-22 06:00:00	502.65	584.516	352.201	498.017	855.409	399.459
2015-01-22 07:00:00	522.267	615.404	345.56	396.136	874.125	325.381
2015-01-22 08:00:00	484.55	570.172	307.853	257.248	816.241	219.995
2015-01-22 09:00:00	394.067	458.211	243.62	127.606	685.702	126.2
2015-01-22 10:00:00	235.45	302.43	146.829	127.209	491.402	121.924
2015-01-22 11:00:00	94.95	125.447	45.3075	63.057	246.582	58.8438
2015-01-22 12:00:00	0	0	0	0	0	0
2015-01-22 13:00:00	0	0	0	0	0	0
2015-01-22 14:00:00	0	0	0	0	0	0
2015-01-22 15:00:00	0	0	0	0	0	0
2015-01-22 16:00:00	0	0	0	0	0	0
2015-01-22 17:00:00	0	0	0	0	0	0
2015-01-22 18:00:00	0	0	0	0	0	0
2015-01-22 19:00:00	0	0	0	0	0	0
2015-01-22 20:00:00	0	0	0	0	0	0
2015-01-22 21:00:00	0	0	0	0	0	0
2015-01-22 22:00:00	0	0	0	0	0	0
2015-01-22 23:00:00	0	0	0	0	0	0
2015-01-23	0	0	0	0	0	0
2015-01-23 01:00:00	0	0	0	0	0	0
2015-01-23 02:00:00	0	0	0	0	0	0
2015-01-23 03:00:00	68.8833	72.2863	181.522	110.307	380.165	34.4243
2015-01-23 04:00:00	148.583	177.634	346.372	188.524	601.447	66.5638
2015-01-23 05:00:00	214.433	421.297	488.704	398.438	764.899	238.422
2015-01-23 06:00:00	178.633	559.984	550.269	359.017	859.387	215.299
2015-01-23 07:00:00	198.6	546.501	551.198	504.197	878.472	321.883
2015-01-23 08:00:00	249.483	551.604	491.403	387.864	820.854	251.073
2015-01-23 09:00:00	360.833	468.386	396.18	280.797	690.46	185.096
2015-01-23 10:00:00	259.333	317.575	244.964	206.102	496.176	143.842
2015-01-23 11:00:00	109.117	137.584	80.567	89.7805	251.24	65.491
2015-01-23 12:00:00	0	0	0	0	0	0
2015-01-23 13:00:00	0	0	0	0	0	0
2015-01-23 14:00:00	0	0	0	0	0	0
2015-01-23 15:00:00	0	0	0	0	0	0
2015-01-23 16:00:00	0	0	0	0	0	0
2015-01-23 17:00:00	0	0	0	0	0	0
2015-01-23 18:00:00	0	0	0	0	0	0
2015-01-23 19:00:00	0	0	0	0	0	0
2015-01-23 20:00:00	0	0	0	0	0	0
2015-01-23 21:00:00	0	0	0	0	0	0
2015-01-23 22:00:00	0	0	0	0	0	0
2015-01-23 23:00:00	0	0	0	0	0	0
2015-01-24	0	0	0	0	0	0
2015-01-24 01:00:00	0	0	0	0	0	0
2015-01-24 02:00:00	0	0	0	0	0	0
2015-01-24 03:00:00	97.2667	205.784	249.185	203.369	382.828	127.862
2015-01-24 04:00:00	239.133	390.287	427.625	367.792	604.61	237.72
2015-01-24 05:00:00	483.033	528.581	559.271	536.692	768.545	352.705
2015-01-24 06:00:00	597.967	616.377	616.668	637.677	863.465	431.111
2015-01-24 07:00:00	599.25	640.377	618.915	651.441	882.903	443.029
2015-01-24 08:00:00	527.283	588.074	513.997	561.272	825.536	391.361
2015-01-24 09:00:00	386.5	469.089	329.226	415.549	695.272	310.858
2015-01-24 10:00:00	238.95	296.23	184.197	247.841	500.988	187.482
2015-01-24 11:00:00	84.6167	120.029	62.8985	96.2995	255.925	70.1327
2015-01-24 12:00:00	0	0	0	0	0	0
2015-01-24 13:00:00	0	0	0	0	0	0
2015-01-24 14:00:00	0	0	0	0	0	0
2015-01-24 15:00:00	0	0	0	0	0	0
2015-01-24 16:00:00	0	0	0	0	0	0
2015-01-24 17:00:00	0	0	0	0	0	0
2015-01-24 18:00:00	0	0	0	0	0	0
2015-01-24 19:00:00	0	0	0	0	0	0
2015-01-24 20:00:00	0	0	0	0	0	0
2015-01-24 21:00:00	0	0	0	0	0	0
2015-01-24 22:00:00	0	0	0	0	0	0
2015-01-24 23:00:00	0	0	0	0	0	0
2015-01-25	0	0	0	0	0	0
2015-01-25 01:00:00	0	0	0	0	0	0
2015-01-25 02:00:00	0	0	0	0	0	0
2015-01-25 03:00:00	40.3	208.387	258.144	228.195	385.625	143.585
2015-01-25 04:00:00	77.1667	391.434	430.618	405.127	607.898	266.8
2015-01-25 05:00:00	117.317	535.434	560.156	542.948	772.304	364.816
2015-01-25 06:00:00	170.1	625.39	611.971	588.069	867.642	402.45
2015-01-25 07:00:00	182.367	649.39	616.421	600.434	887.417	411.898
2015-01-25 08:00:00	188.933	604.478	555.295	409.241	830.282	268.184
2015-01-25 09:00:00	195.267	494.474	417.097	261.24	700.132	180.333
2015-01-25 10:00:00	224.2	338.365	255.674	164.493	505.836	128
2015-01-25 11:00:00	114.25	146.596	86.6237	55.89	260.634	52.5372
2015-01-25 12:00:00	0	0	0	0	0	0
2015-01-25 13:00:00	0	0	0	0	0	0
2015-01-25 14:00:00	0	0	0	0	0	0
2015-01-25 15:00:00	0	0	0	0	0	0
2015-01-25 16:00:00	0	0	0	0	0	0
2015-01-25 17:00:00	0	0	0	0	0	0
2015-01-25 18:00:00	0	0	0	0	0	0
2015-01-25 19:00:00	0	0	0	0	0	0
2015-01-25 20:00:00	0	0	0	0	0	0
2015-01-25 21:00:00	0	0	0	0	0	0
2015-01-25 22:00:00	0	0	0	0	0	0
2015-01-25 23:00:00	0	0	0	0	0	0
2015-01-26	0	0	0	0	0	0
2015-01-26 01:00:00	0	0	0	0	0	0
2015-01-26 02:00:00	4.41667	38.9528	79.6692	48.7408	96.7161	22.0013
2015-01-26 03:00:00	48.65	210.784	258.202	160.452	388.556	109.43
2015-01-26 04:00:00	113.133	394.684	430.763	281.799	611.31	189.652
2015-01-26 05:00:00	206.867	540.09	560.373	450.737	776.172	303.088
2015-01-26 06:00:00	387.633	631.348	610.426	504.641	871.913	345.318
2015-01-26 07:00:00	171.633	654.448	614.381	516.959	892.008	354.133
2015-01-26 08:00:00	216.917	609.938	552.317	494.51	835.09	343.78
2015-01-26 09:00:00	244.383	501.774	433.924	395.292	705.038	278.129
2015-01-26 10:00:00	175.417	342.127	269.393	293.192	510.715	208.783
2015-01-26 11:00:00	98.9667	151.927	93.7237	116.821	265.365	86.0866
2015-01-26 12:00:00	0	0	0	0	0	0
2015-01-26 13:00:00	0	0	0	0	0	0
2015-01-26 14:00:00	0	0	0	0	0	0
2015-01-26 15:00:00	0	0	0	0	0	0
2015-01-26 16:00:00	0	0	0	0	0	0
2015-01-26 17:00:00	0	0	0	0	0	0
2015-01-26 18:00:00	0	0	0	0	0	0
2015-01-26 19:00:00	0	0	0	0	0	0
2015-01-26 20:00:00	0	0	0	0	0	0
2015-01-26 21:00:00	0	0	0	0	0	0
2015-01-26 22:00:00	0	0	0	0	0	0
2015-01-26 23:00:00	0	0	0	0	0	0
2015-01-27	0	0	0	0	0	0
2015-01-27 01:00:00	0	0	0	0	0	0
2015-01-27 02:00:00	12.25	41.912	79.9038	52.4834	98.071	25.4276
2015-01-27 03:00:00	80.1667	215.825	257.027	204.791	391.618	140.534
2015-01-27 04:00:00	193.867	404.434	429.364	354.722	614.842	248.098
2015-01-27 05:00:00	226.267	552.529	559.326	414.873	780.149	287.301
2015-01-27 06:00:00	258.25	643.479	608.416	547.508	876.276	391.081
2015-01-27 07:00:00	269.333	667.506	612.35	478.837	896.675	335.421
2015-01-27 08:00:00	317.067	622.493	550.813	514.91	839.957	370.844
2015-01-27 09:00:00	380.917	514.41	414.4	471.678	709.987	350.217
2015-01-27 10:00:00	294.567	352.04	255.262	263.689	515.624	203.882
2015-01-27 11:00:00	145.783	158.08	88.4626	120.463	270.114	94.4644
2015-01-27 12:00:00	0	0	0	0	0	0
2015-01-27 13:00:00	0	0	0	0	0	0
2015-01-27 14:00:00	0	0	0	0	0	0
2015-01-27 15:00:00	0	0	0	0	0	0
2015-01-27 16:00:00	0	0	0	0	0	0
2015-01-27 17:00:00	0	0	0	0	0	0
2015-01-27 18:00:00	0	0	0	0	0	0
2015-01-27 19:00:00	0	0	0	0	0	0
2015-01-27 20:00:00	0	0	0	0	0	0
2015-01-27 21:00:00	0	0	0	0	0	0
2015-01-27 22:00:00	0	0	0	0	0	0
2015-01-27 23:00:00	0	0	0	0	0	0
2015-01-28	0	0	0	0	0	0
2015-01-28 01:00:00	0	0	0	0	0	0
2015-01-28 02:00:00	11.95	41.912	88.4941	63.7306	99.4936	29.0248
2015-01-28 03:00:00	184	216.062	285.708	251.452	394.81	163.023
2015-01-28 04:00:00	397.733	390.224	470.03	438.693	618.494	293.759
2015-01-28 05:00:00	551.05	494.255	604.061	583.637	784.23	390.253
2015-01-28 06:00:00	643.733	556.783	675.13	667.487	880.728	449.475
2015-01-28 07:00:00	657.717	580.719	679.964	685.522	901.413	464.606
2015-01-28 08:00:00	620.967	547.489	615.347	634.793	844.878	429.272
2015-01-28 09:00:00	512.667	473.079	486.725	519.726	714.974	353.259
2015-01-28 10:00:00	349.467	329.142	306.537	352.897	520.558	238.468
2015-01-28 11:00:00	163.35	154.308	112.269	158.286	274.879	107.018
2015-01-28 12:00:00	0	0	0	0	0	0
2015-01-28 13:00:00	0	0	0	0	0	0
2015-01-28 14:00:00	0	0	0	0	0	0
2015-01-28 15:00:00	0	0	0	0	0	0
2015-01-28 16:00:00	0	0	0	0	0	0
2015-01-28 17:00:00	0	0	0	0	0	0
2015-01-28 18:00:00	0	0	0	0	0	0
2015-01-28 19:00:00	0	0	0	0	0	0
2015-01-28 20:00:00	0	0	0	0	0	0
2015-01-28 21:00:00	0	0	0	0	0	0
2015-01-28 22:00:00	0	0	0	0	0	0
2015-01-28 23:00:00	0	0	0	0	0	0
2015-01-29	0	0	0	0	0	0
2015-01-29 01:00:00	0	0	0	0	0	0
2015-01-29 02:00:00	9.75	42	55.9687	61.8018	100.983	33.9935
2015-01-29 03:00:00	159.65	217.937	196.999	241.776	398.129	187.729
2015-01-29 04:00:00	355.25	407.234	379.181	424.855	622.261	325.626
2015-01-29 05:00:00	481.1	556.31	532.362	571.596	788.414	432.117
2015-01-29 06:00:00	566.783	644.331	637.118	657.444	885.266	486.744
2015-01-29 07:00:00	634.25	667.289	653.795	681.089	906.22	501.62
2015-01-29 08:00:00	616.067	622.851	594.189	592.8	849.85	432.835
2015-01-29 09:00:00	495.633	514.686	465.046	487.812	719.998	357.943
2015-01-29 10:00:00	343.283	350.108	295.31	349.836	525.515	253.618
2015-01-29 11:00:00	170.217	163.772	108.914	158.518	279.656	115.402
2015-01-29 12:00:00	0	0	0	0	0	0
2015-01-29 13:00:00	0	0	0	0	0	0
2015-01-29 14:00:00	0	0	0	0	0	0
2015-01-29 15:00:00	0	0	0	0	0	0
2015-01-29 16:00:00	0	0	0	0	0	0
2015-01-29 17:00:00	0	0	0	0	0	0
2015-01-29 18:00:00	0	0	0	0	0	0
2015-01-29 19:00:00	0	0	0	0	0	0
2015-01-29 20:00:00	0	0	0	0	0	0
2015-01-29 21:00:00	0	0	0	0	0	0
2015-01-29 22:00:00	0	0	0	0	0	0
2015-01-29 23:00:00	0	0	0	0	0	0
2015-01-30	0	0	0	0	0	0
2015-01-30 01:00:00	0	0	0	0	0	0
2015-01-30 02:00:00	27.4333	44.912	101.22	65.967	102.539	30.8864
2015-01-30 03:00:00	206.55	222.971	296.399	253.705	401.574	173.328
2015-01-30 04:00:00	387.433	409.288	476.214	440.554	626.143	313.354
2015-01-30 05:00:00	538.283	561.434	608.014	584.889	792.696	426.029
2015-01-30 06:00:00	632.067	650.911	674.149	668.961	889.886	494.139
2015-01-30 07:00:00	660.8	673.87	679.267	686.156	911.092	508.215
2015-01-30 08:00:00	618.667	627.781	615.904	635.142	854.87	469.059
2015-01-30 09:00:00	517.05	516.888	486.541	520.471	725.053	382.766
2015-01-30 10:00:00	353.567	357.363	312.025	354.44	530.491	259.285
2015-01-30 11:00:00	165.533	163.539	117.522	161.318	284.444	116.992
2015-01-30 12:00:00	0	0	0	0	0	0
2015-01-30 13:00:00	0	0	0	0	0	0
2015-01-30 14:00:00	0	0	0	0	0	0
2015-01-30 15:00:00	0	0	0	0	0	0
2015-01-30 16:00:00	0	0	0	0	0	0
2015-01-30 17:00:00	0	0	0	0	0	0
2015-01-30 18:00:00	0	0	0	0	0	0
2015-01-30 19:00:00	0	0	0	0	0	0
2015-01-30 20:00:00	0	0	0	0	0	0
2015-01-30 21:00:00	0	0	0	0	0	0
2015-01-30 22:00:00	0	0	0	0	0	0
2015-01-30 23:00:00	0	0	0	0	0	0
2015-01-31	0	0	0	0	0	0
2015-01-31 01:00:00	0	0	0	0	0	0
2015-01-31 02:00:00	24.25	34.3905	85.8761	61.5623	104.16	28.083
2015-01-31 03:00:00	185.817	159.054	250.117	243.514	405.143	159.199
2015-01-31 04:00:00	347.817	318.794	450.894	431.259	630.137	292.503
2015-01-31 05:00:00	503.433	514.367	586.844	572.446	797.075	421.399
2015-01-31 06:00:00	592.433	644.986	645.895	655.921	894.586	503.893
2015-01-31 07:00:00	614.733	670.84	651.908	673.213	916.025	518.723
2015-01-31 08:00:00	571.917	628.001	589.049	623.364	859.935	480.861
2015-01-31 09:00:00	422.083	519.825	455.41	511.08	730.139	397.645
2015-01-31 10:00:00	318.933	353.449	286.075	348.744	535.484	270.619
2015-01-31 11:00:00	148.25	134.025	104.191	159.772	289.24	113.277
2015-01-31 12:00:00	0	0	0	0	0	0
2015-01-31 13:00:00	0	0	0	0	0	0
2015-01-31 14:00:00	0	0	0	0	0	0
2015-01-31 15:00:00	0	0	0	0	0	0
2015-01-31 16:00:00	0	0	0	0	0	0
2015-01-31 17:00:00	0	0	0	0	0	0
2015-01-31 18:00:00	0	0	0	0	0	0
2015-01-31 19:00:00	0	0	0	0	0	0
2015-01-31 20:00:00	0	0	0	0	0	0
2015-01-31 21:00:00	0	0	0	0	0	0
2015-01-31 22:00:00	0	0	0	0	0	0
2015-01-31 23:00:00	0	0	0	0	0	0
2015-02-01	0	0	0	0	0	0
2015-02-01 01:00:00	0	0	0	0	0	0
2015-02-01 02:00:00	15.4167	46.3497	82.0179	62.2355	105.846	28.6539
2015-02-01 03:00:00	106.617	223.387	231.298	233.473	408.834	178.136
2015-02-01 04:00:00	263.35	409.684	370.485	417.975	634.239	336.7
2015-02-01 05:00:00	443.65	555.884	480.811	530.147	801.547	445.223
2015-02-01 06:00:00	513.367	643.333	519.863	623.919	899.362	522.708
2015-02-01 07:00:00	492.467	668.406	507.992	580.614	921.017	493.8
2015-02-01 08:00:00	344.4	625.91	435.86	572.745	865.041	472.615
2015-02-01 09:00:00	286.033	517.946	377.25	432.819	735.25	367.401
2015-02-01 10:00:00	254.55	358.899	239.895	319.937	540.492	257.537
2015-02-01 11:00:00	130.683	170.2	80.298	156.226	294.042	114.353
2015-02-01 12:00:00	0	0	0	0	0	0
2015-02-01 13:00:00	0	0	0	0	0	0
2015-02-01 14:00:00	0	0	0	0	0	0
2015-02-01 15:00:00	0	0	0	0	0	0
2015-02-01 16:00:00	0	0	0	0	0	0
2015-02-01 17:00:00	0	0	0	0	0	0
2015-02-01 18:00:00	0	0	0	0	0	0
2015-02-01 19:00:00	0	0	0	0	0	0
2015-02-01 20:00:00	0	0	0	0	0	0
2015-02-01 21:00:00	0	0	0	0	0	0
2015-02-01 22:00:00	0	0	0	0	0	0
2015-02-01 23:00:00	0	0	0	0	0	0
2015-02-02	0	0	0	0	0	0
2015-02-02 01:00:00	0	0	0	0	0	0
2015-02-02 02:00:00	4.73333	42.1311	54.8166	40.5217	107.594	20.5312
2015-02-02 03:00:00	39.2667	174.05	173.54	134.109	412.643	106.85
2015-02-02 04:00:00	96.1	285.288	318.984	319.955	638.447	240.884
2015-02-02 05:00:00	52.2	229.174	441.132	486.991	806.11	357.522
2015-02-02 06:00:00	74.2333	247.289	500.597	534.596	904.21	419.661
2015-02-02 07:00:00	44.1167	268.802	507.172	532.893	926.065	427.83
2015-02-02 08:00:00	152.617	312.25	423.037	443.845	870.186	348.543
2015-02-02 09:00:00	367.217	229.263	294.243	398.305	740.385	272.913
2015-02-02 10:00:00	229.5	125.693	137.603	278.633	545.51	148.98
2015-02-02 11:00:00	68.6167	62.5349	41.4202	90.1941	298.847	36.5168
2015-02-02 12:00:00	0	0	0	0	0	0
2015-02-02 13:00:00	0	0	0	0	0	0
2015-02-02 14:00:00	0	0	0	0	0	0
2015-02-02 15:00:00	0	0	0	0	0	0
2015-02-02 16:00:00	0	0	0	0	0	0
2015-02-02 17:00:00	0	0	0	0	0	0
2015-02-02 18:00:00	0	0	0	0	0	0
2015-02-02 19:00:00	0	0	0	0	0	0
2015-02-02 20:00:00	0	0	0	0	0	0
2015-02-02 21:00:00	0	0	0	0	0	0
2015-02-02 22:00:00	0	0	0	0	0	0
2015-02-02 23:00:00	0	0	0	0	0	0
2015-02-03	0	0	0	0	0	0
2015-02-03 01:00:00	0	0	0	0	0	0
2015-02-03 02:00:00	4.46667	6	54.0095	38.8871	130.197	1.55865
2015-02-03 03:00:00	76.8	61.9426	176.025	183.104	416.569	82.5785
2015-02-03 04:00:00	167.283	311.587	324.865	328.074	642.758	254.07
2015-02-03 05:00:00	211.433	490.796	470.707	451.116	810.759	385.213
2015-02-03 06:00:00	320.55	342.861	584.592	314.204	909.128	305.042
2015-02-03 07:00:00	335.533	171.236	543.7	374.91	931.163	324.623
2015-02-03 08:00:00	586.65	236.494	435.672	469.396	875.366	361.202
2015-02-03 09:00:00	488.067	394.171	349.347	414.488	745.54	327.665
2015-02-03 10:00:00	325.367	351.775	225.151	287.064	550.538	236.864
2015-02-03 11:00:00	154.817	173.497	76.4453	80.6392	303.653	84.1307
2015-02-03 12:00:00	0	0	0	0	0	0
2015-02-03 13:00:00	0	0	0	0	0	0
2015-02-03 14:00:00	0	0	0	0	0	0
2015-02-03 15:00:00	0	0	0	0	0	0
2015-02-03 16:00:00	0	0	0	0	0	0
2015-02-03 17:00:00	0	0	0	0	0	0
2015-02-03 18:00:00	0	0	0	0	0	0
2015-02-03 19:00:00	0	0	0	0	0	0
2015-02-03 20:00:00	0	0	0	0	0	0
2015-02-03 21:00:00	0	0	0	0	0	0
2015-02-03 22:00:00	0	0	0	0	0	0
2015-02-03 23:00:00	0	0	0	0	0	0
2015-02-04	0	0	0	0	0	0
2015-02-04 01:00:00	0	0	0	0	0	0
2015-02-04 02:00:00	34.0833	47.9528	98.5951	57.6916	132.671	32.142
2015-02-04 03:00:00	207.817	233.784	286.821	224.559	420.609	183.768
2015-02-04 04:00:00	402.517	425.366	465.874	420.33	647.169	358.435
2015-02-04 05:00:00	570.767	576.627	601.314	586.349	815.492	512.736
2015-02-04 06:00:00	675.867	670.521	688.799	680.529	914.112	609.343
2015-02-04 07:00:00	710.167	698.521	697.807	698.211	936.311	629.44
2015-02-04 08:00:00	666.95	658.87	637.702	647.638	880.577	578.976
2015-02-04 09:00:00	552.3	548.025	507.995	527.036	750.713	459.437
2015-02-04 10:00:00	395.267	384.052	333.984	361.254	555.572	301.679
2015-02-04 11:00:00	203.367	186.792	135.662	173.231	308.459	132.507
2015-02-04 12:00:00	0	0	0	0	0	0
2015-02-04 13:00:00	0	0	0	0	0	0
2015-02-04 14:00:00	0	0	0	0	0	0
2015-02-04 15:00:00	0	0	0	0	0	0
2015-02-04 16:00:00	0	0	0	0	0	0
2015-02-04 17:00:00	0	0	0	0	0	0
2015-02-04 18:00:00	0	0	0	0	0	0
2015-02-04 19:00:00	0	0	0	0	0	0
2015-02-04 20:00:00	0	0	0	0	0	0
2015-02-04 21:00:00	0	0	0	0	0	0
2015-02-04 22:00:00	0	0	0	0	0	0
2015-02-04 23:00:00	0	0	0	0	0	0
2015-02-05	0	0	0	0	0	0
2015-02-05 01:00:00	0	0	0	0	0	0
2015-02-05 02:00:00	39.75	52.3497	112.522	78.3415	135.226	40.96
2015-02-05 03:00:00	230.267	247.47	312.136	271.351	424.76	213.611
2015-02-05 04:00:00	379.367	439.955	497.196	462.078	651.677	391.344
2015-02-05 05:00:00	524.333	591.955	633.277	609.178	820.306	537.289
2015-02-05 06:00:00	615.683	682.957	687.877	697.88	919.159	623.124
2015-02-05 07:00:00	670.533	709.943	690.147	715.153	941.503	641.074
2015-02-05 08:00:00	640.65	664.888	624.419	660.93	885.817	586.047
2015-02-05 09:00:00	537.65	553.984	500.265	542.484	755.901	469.372
2015-02-05 10:00:00	355.683	392.943	324.815	377.108	560.611	311.917
2015-02-05 11:00:00	177.2	190.243	125.641	181.36	313.262	136.99
2015-02-05 12:00:00	0	0	0	0	0	0
2015-02-05 13:00:00	0	0	0	0	0	0
2015-02-05 14:00:00	0	0	0	0	0	0
2015-02-05 15:00:00	0	0	0	0	0	0
2015-02-05 16:00:00	0	0	0	0	0	0
2015-02-05 17:00:00	0	0	0	0	0	0
2015-02-05 18:00:00	0	0	0	0	0	0
2015-02-05 19:00:00	0	0	0	0	0	0
2015-02-05 20:00:00	0	0	0	0	0	0
2015-02-05 21:00:00	0	0	0	0	0	0
2015-02-05 22:00:00	0	0	0	0	0	0
2015-02-05 23:00:00	0	0	0	0	0	0
2015-02-06	0	0	0	0	0	0
2015-02-06 01:00:00	0	0	0	0	0	0
2015-02-06 02:00:00	28.3167	47.9528	90.4804	74.7194	137.859	36.7641
2015-02-06 03:00:00	193.867	218.076	251.82	261.922	429.019	192.718
2015-02-06 04:00:00	343.717	399.111	414.867	449.213	656.279	361.29
2015-02-06 05:00:00	490.767	544.247	510.282	593.526	825.197	494.666
2015-02-06 06:00:00	574.583	636.33	478.01	654.979	924.266	537.466
2015-02-06 07:00:00	457.933	668.965	411.803	643.508	946.737	515.377
2015-02-06 08:00:00	490.517	641.997	371.304	533.355	891.083	435.857
2015-02-06 09:00:00	475.433	539.306	343.695	440.525	761.1	371.666
2015-02-06 10:00:00	321.217	377.082	250.274	286.042	565.65	248.571
2015-02-06 11:00:00	150.067	182.83	105.273	153.428	318.06	119.842
2015-02-06 12:00:00	0	0	0	0	0	0
2015-02-06 13:00:00	0	0	0	0	0	0
2015-02-06 14:00:00	0	0	0	0	0	0
2015-02-06 15:00:00	0	0	0	0	0	0
2015-02-06 16:00:00	0	0	0	0	0	0
2015-02-06 17:00:00	0	0	0	0	0	0
2015-02-06 18:00:00	0	0	0	0	0	0
2015-02-06 19:00:00	0	0	0	0	0	0
2015-02-06 20:00:00	0	0	0	0	0	0
2015-02-06 21:00:00	0	0	0	0	0	0
2015-02-06 22:00:00	0	0	0	0	0	0
2015-02-06 23:00:00	0	0	0	0	0	0
2015-02-07	0	0	0	0	0	0
2015-02-07 01:00:00	0	0	0	0	0	0
2015-02-07 02:00:00	36.5	53.912	103.029	78.367	140.57	40.6808
2015-02-07 03:00:00	111.7	239.825	275.294	266.977	433.385	206.264
2015-02-07 04:00:00	210.617	428.287	408.53	448.555	660.972	367.988
2015-02-07 05:00:00	452.833	573.186	512.114	596.946	830.161	502.126
2015-02-07 06:00:00	567.517	658.294	488.32	684.826	929.428	562.687
2015-02-07 07:00:00	560.05	570.747	446.511	704.779	952.01	560.257
2015-02-07 08:00:00	551.233	505.233	353.941	652.156	896.371	496.014
2015-02-07 09:00:00	360.867	421.538	238.568	523.029	766.308	378.225
2015-02-07 10:00:00	285.767	268.824	129.64	372.169	570.689	243.756
2015-02-07 11:00:00	88.65	110.863	44.5271	158.162	322.852	87.3594
2015-02-07 12:00:00	0	0	0	0	0	0
2015-02-07 13:00:00	0	0	0	0	0	0
2015-02-07 14:00:00	0	0	0	0	0	0
2015-02-07 15:00:00	0	0	0	0	0	0
2015-02-07 16:00:00	0	0	0	0	0	0
2015-02-07 17:00:00	0	0	0	0	0	0
2015-02-07 18:00:00	0	0	0	0	0	0
2015-02-07 19:00:00	0	0	0	0	0	0
2015-02-07 20:00:00	0	0	0	0	0	0
2015-02-07 21:00:00	0	0	0	0	0	0
2015-02-07 22:00:00	0	0	0	0	0	0
2015-02-07 23:00:00	0	0	0	0	0	0
2015-02-08	0	0	0	0	0	0
2015-02-08 01:00:00	0	0	0	0	0	0
2015-02-08 02:00:00	32.6	20.0454	93.9301	58.1759	143.356	14.79
2015-02-08 03:00:00	187.983	106.288	283.678	213.254	437.853	125.788
2015-02-08 04:00:00	392.467	270.605	461.789	447.571	665.752	335.813
2015-02-08 05:00:00	540.567	518.491	594.314	595.322	835.197	511.629
2015-02-08 06:00:00	630.05	662.148	673.253	688.035	934.643	613.592
2015-02-08 07:00:00	673.15	686.577	669.742	704.9	957.318	629.579
2015-02-08 08:00:00	634.633	647.363	601.504	654.412	901.679	576.398
2015-02-08 09:00:00	516.617	541.363	486.18	521.944	771.523	453.095
2015-02-08 10:00:00	374.75	382.113	321.672	339.782	575.725	288.94
2015-02-08 11:00:00	190.217	193.831	135.271	163.993	327.636	130.371
2015-02-08 12:00:00	0	0	0	0	0	0
2015-02-08 13:00:00	0	0	0	0	0	0
2015-02-08 14:00:00	0	0	0	0	0	0
2015-02-08 15:00:00	0	0	0	0	0	0
2015-02-08 16:00:00	0	0	0	0	0	0
2015-02-08 17:00:00	0	0	0	0	0	0
2015-02-08 18:00:00	0	0	0	0	0	0
2015-02-08 19:00:00	0	0	0	0	0	0
2015-02-08 20:00:00	0	0	0	0	0	0
2015-02-08 21:00:00	0	0	0	0	0	0
2015-02-08 22:00:00	0	0	0	0	0	0
2015-02-08 23:00:00	0	0	0	0	0	0
2015-02-09	0	0	0	0	0	0
2015-02-09 01:00:00	0	0	0	0	0	0
2015-02-09 02:00:00	46.95	58.3497	130.867	84.2113	146.216	43.9508
2015-02-09 03:00:00	233.25	251.387	335.215	277.995	442.421	220.147
2015-02-09 04:00:00	428.033	437.434	519.088	467.441	670.617	399.404
2015-02-09 05:00:00	574.367	587.516	654.538	614.784	840.299	547.799
2015-02-09 06:00:00	672.25	683.854	724.374	699.853	939.907	637.288
2015-02-09 07:00:00	701.483	708.954	728.483	719.244	962.658	657.565
2015-02-09 08:00:00	650.433	664.842	663.656	669.508	907.003	604.773
2015-02-09 09:00:00	521.7	558.001	528.991	555.651	776.741	486.363
2015-02-09 10:00:00	371	393.913	351.895	389.261	580.755	323.444
2015-02-09 11:00:00	194.883	203.213	150.144	192.668	332.409	148.255
2015-02-09 12:00:00	0	0	0	0	0	0
2015-02-09 13:00:00	0	0	0	0	0	0
2015-02-09 14:00:00	0	0	0	0	0	0
2015-02-09 15:00:00	0	0	0	0	0	0
2015-02-09 16:00:00	0	0	0	0	0	0
2015-02-09 17:00:00	0	0	0	0	0	0
2015-02-09 18:00:00	0	0	0	0	0	0
2015-02-09 19:00:00	0	0	0	0	0	0
2015-02-09 20:00:00	0	0	0	0	0	0
2015-02-09 21:00:00	0	0	0	0	0	0
2015-02-09 22:00:00	0	0	0	0	0	0
2015-02-09 23:00:00	0	0	0	0	0	0
2015-02-10	0	0	0	0	0	0
2015-02-10 01:00:00	0	0	0	0	0	0
2015-02-10 02:00:00	37.8	64.3025	136.433	87.8799	149.149	47.7703
2015-02-10 03:00:00	198.85	261.434	342.86	284.231	447.085	228.041
2015-02-10 04:00:00	397.233	451.434	526.46	474.382	675.563	408.384
2015-02-10 05:00:00	547.467	602.297	663.486	621.302	845.465	556.354
2015-02-10 06:00:00	629.867	692.331	719.082	707.586	945.217	642.262
2015-02-10 07:00:00	641.867	717.289	721.415	728.167	968.026	662.796
2015-02-10 08:00:00	628.667	673.461	654.083	677.506	912.34	608.823
2015-02-10 09:00:00	474.683	556.569	512.755	556.387	781.96	482.975
2015-02-10 10:00:00	314.433	380.496	315.635	380.02	585.778	309.332
2015-02-10 11:00:00	142.55	169.687	113.412	168.673	337.17	120.771
2015-02-10 12:00:00	0	0	0	0	0	0
2015-02-10 13:00:00	0	0	0	0	0	0
2015-02-10 14:00:00	0	0	0	0	0	0
2015-02-10 15:00:00	0	0	0	0	0	0
2015-02-10 16:00:00	0	0	0	0	0	0
2015-02-10 17:00:00	0	0	0	0	0	0
2015-02-10 18:00:00	0	0	0	0	0	0
2015-02-10 19:00:00	0	0	0	0	0	0
2015-02-10 20:00:00	0	0	0	0	0	0
2015-02-10 21:00:00	0	0	0	0	0	0
2015-02-10 22:00:00	0	0	0	0	0	0
2015-02-10 23:00:00	0	0	0	0	0	0
2015-02-11	0	0	0	0	0	0
2015-02-11 01:00:00	0	0	0	0	0	0
2015-02-11 02:00:00	28.4333	61.2617	119.767	77.8601	152.151	42.2908
2015-02-11 03:00:00	166.7	254.103	329.619	277.519	451.844	220.915
2015-02-11 04:00:00	361.6	443.841	514.632	472.133	680.586	402.997
2015-02-11 05:00:00	547.167	598.798	651.284	627.123	850.691	557.321
2015-02-11 06:00:00	617.983	698.928	720.177	711.391	950.569	645.852
2015-02-11 07:00:00	643.3	726.928	725.77	734.397	973.418	669.096
2015-02-11 08:00:00	634.917	681.579	661.354	685.482	917.686	617.003
2015-02-11 09:00:00	522.633	572.395	530.075	570.311	787.176	498.35
2015-02-11 10:00:00	402.7	407.562	352.616	401.939	590.789	334.567
2015-02-11 11:00:00	181.933	209.478	151.448	202.2	341.917	154.599
2015-02-11 12:00:00	0	0	0	0	0	0
2015-02-11 13:00:00	0	0	0	0	0	0
2015-02-11 14:00:00	0	0	0	0	0	0
2015-02-11 15:00:00	0	0	0	0	0	0
2015-02-11 16:00:00	0	0	0	0	0	0
2015-02-11 17:00:00	0	0	0	0	0	0
2015-02-11 18:00:00	0	0	0	0	0	0
2015-02-11 19:00:00	0	0	0	0	0	0
2015-02-11 20:00:00	0	0	0	0	0	0
2015-02-11 21:00:00	0	0	0	0	0	0
2015-02-11 22:00:00	0	0	0	0	0	0
2015-02-11 23:00:00	0	0	0	0	0	0
2015-02-12	0	0	0	0	0	0
2015-02-12 01:00:00	0	0	0	0	0	0
2015-02-12 02:00:00	42.85	67.3497	138.975	93.306	155.222	49.8136
2015-02-12 03:00:00	219.783	264.47	346.326	291.979	456.694	233.531
2015-02-12 04:00:00	399.65	455.351	532.539	483.803	685.685	415.166
2015-02-12 05:00:00	547.317	607.434	669.155	631.195	855.974	565.426
2015-02-12 06:00:00	651.35	700.448	718.336	717.997	955.96	650.11
2015-02-12 07:00:00	700.3	724.33	723.808	738.969	978.833	671.646
2015-02-12 08:00:00	612.883	644.466	656.991	689.344	923.04	615.231
2015-02-12 09:00:00	575.983	465.677	520.232	574.119	792.388	480.631
2015-02-12 10:00:00	394.717	268.87	346.035	405.383	595.789	295.755
2015-02-12 11:00:00	187.233	113.81	149.523	204.793	346.649	115.225
2015-02-12 12:00:00	0	0	0	0	0	0
2015-02-12 13:00:00	0	0	0	0	0	0
2015-02-12 14:00:00	0	0	0	0	0	0
2015-02-12 15:00:00	0	0	0	0	0	0
2015-02-12 16:00:00	0	0	0	0	0	0
2015-02-12 17:00:00	0	0	0	0	0	0
2015-02-12 18:00:00	0	0	0	0	0	0
2015-02-12 19:00:00	0	0	0	0	0	0
2015-02-12 20:00:00	0	0	0	0	0	0
2015-02-12 21:00:00	0	0	0	0	0	0
2015-02-12 22:00:00	0	0	0	0	0	0
2015-02-12 23:00:00	0	0	0	0	0	0
2015-02-13	0	0	0	0	0	0
2015-02-13 01:00:00	0	0	0	0	0	0
2015-02-13 02:00:00	43.2333	68.9528	132.894	93.9789	158.359	50.1866
2015-02-13 03:00:00	216.2	264.784	332.252	289.891	461.632	230.551
2015-02-13 04:00:00	401.45	458.287	511.306	478.196	690.855	409.608
2015-02-13 05:00:00	524.8	602.581	642.355	622.422	861.31	552.341
2015-02-13 06:00:00	597.85	689.47	689.733	708.218	961.386	634.86
2015-02-13 07:00:00	623.083	626.648	688.984	726.449	984.267	648.216
2015-02-13 08:00:00	612.433	473.454	620.066	667.418	928.398	576.297
2015-02-13 09:00:00	443.483	352.018	499.192	552.142	797.593	443.685
2015-02-13 10:00:00	333.217	244.114	329.149	395.366	600.774	280.605
2015-02-13 11:00:00	160.55	145.232	139.484	196.698	351.363	123.423
2015-02-13 12:00:00	0	0	0	0	0	0
2015-02-13 13:00:00	0	0	0	0	0	0
2015-02-13 14:00:00	0	0	0	0	0	0
2015-02-13 15:00:00	0	0	0	0	0	0
2015-02-13 16:00:00	0	0	0	0	0	0
2015-02-13 17:00:00	0	0	0	0	0	0
2015-02-13 18:00:00	0	0	0	0	0	0
2015-02-13 19:00:00	0	0	0	0	0	0
2015-02-13 20:00:00	0	0	0	0	0	0
2015-02-13 21:00:00	0	0	0	0	0	0
2015-02-13 22:00:00	0	0	0	0	0	0
2015-02-13 23:00:00	0	0	0	0	0	0
2015-02-14	0	0	0	0	0	0
2015-02-14 01:00:00	0	0	0	0	0	0
2015-02-14 02:00:00	40.8667	70.3497	134.667	94.4074	161.562	50.3774
2015-02-14 03:00:00	216.7	263.45	337.8	288.757	466.654	229.859
2015-02-14 04:00:00	395.6	455.767	522.533	477.234	696.093	409.686
2015-02-14 05:00:00	545.483	607.819	658.925	624.4	866.697	558.024
2015-02-14 06:00:00	647.15	705.42	696.363	711.633	966.844	639.644
2015-02-14 07:00:00	686.267	730.347	704.673	732.925	989.715	661.844
2015-02-14 08:00:00	642.8	684.924	644.621	684.691	933.756	611.668
2015-02-14 09:00:00	544.7	576.759	522.914	571.661	802.786	497.345
2015-02-14 10:00:00	388.75	412.113	350.141	405.583	605.741	336.118
2015-02-14 11:00:00	196.4	217.213	153.946	207.758	356.058	158.857
2015-02-14 12:00:00	0	0	0	0	0	0
2015-02-14 13:00:00	0	0	0	0	0	0
2015-02-14 14:00:00	0	0	0	0	0	0
2015-02-14 15:00:00	0	0	0	0	0	0
2015-02-14 16:00:00	0	0	0	0	0	0
2015-02-14 17:00:00	0	0	0	0	0	0
2015-02-14 18:00:00	0	0	0	0	0	0
2015-02-14 19:00:00	0	0	0	0	0	0
2015-02-14 20:00:00	0	0	0	0	0	0
2015-02-14 21:00:00	0	0	0	0	0	0
2015-02-14 22:00:00	0	0	0	0	0	0
2015-02-14 23:00:00	0	0	0	0	0	0
2015-02-15	0	0	0	0	0	0
2015-02-15 01:00:00	0	0	0	0	0	0
2015-02-15 02:00:00	63.55	61.3025	148.188	99.7792	185.964	52.469
2015-02-15 03:00:00	198.867	216.196	343.26	298.833	471.759	216.278
2015-02-15 04:00:00	387.6	393.494	415.861	489.764	701.395	384.032
2015-02-15 05:00:00	512.6	572.031	413.238	635.162	872.13	503.069
2015-02-15 06:00:00	600.483	681.683	413.563	718.357	972.331	565.05
2015-02-15 07:00:00	645.933	720.984	347.897	732.775	995.175	558.361
2015-02-15 08:00:00	587.067	680.421	257.549	679.918	939.111	501.942
2015-02-15 09:00:00	494.267	570.363	239.796	564.277	807.967	425.681
2015-02-15 10:00:00	370.383	405.966	172.07	363.621	610.689	281.916
2015-02-15 11:00:00	143.983	194.664	68.8747	184.375	360.731	132.188
2015-02-15 12:00:00	0	0	0	0	0	0
2015-02-15 13:00:00	0	0	0	0	0	0
2015-02-15 14:00:00	0	0	0	0	0	0
2015-02-15 15:00:00	0	0	0	0	0	0
2015-02-15 16:00:00	0	0	0	0	0	0
2015-02-15 17:00:00	0	0	0	0	0	0
2015-02-15 18:00:00	0	0	0	0	0	0
2015-02-15 19:00:00	0	0	0	0	0	0
2015-02-15 20:00:00	0	0	0	0	0	0
2015-02-15 21:00:00	0	0	0	0	0	0
2015-02-15 22:00:00	0	0	0	0	0	0
2015-02-15 23:00:00	0	0	0	0	0	0
2015-02-16	0	0	0	0	0	0
2015-02-16 01:00:00	0	0	0	0	0	0
2015-02-16 02:00:00	37.7167	73.3025	91.1041	72.2237	190.104	48.6882
2015-02-16 03:00:00	146.2	262.28	225.132	213.135	476.942	180.122
2015-02-16 04:00:00	249.633	451.213	425.238	261.484	706.759	264.136
2015-02-16 05:00:00	343.333	604.14	598.285	271.196	877.605	310.189
2015-02-16 06:00:00	523.067	693.838	634.865	449.18	977.842	437.807
2015-02-16 07:00:00	582.367	717.87	634.915	644.964	1000.64	577.763
2015-02-16 08:00:00	403.367	675.854	568.786	355.598	944.461	363.74
2015-02-16 09:00:00	302.483	380.746	452.296	426.834	813.132	358.145
2015-02-16 10:00:00	156.067	281.575	294.805	299.624	615.614	231.586
2015-02-16 11:00:00	23.6	129.03	124.197	165.791	365.381	100.964
2015-02-16 12:00:00	0	0	0	0	0	0
2015-02-16 13:00:00	0	0	0	0	0	0
2015-02-16 14:00:00	0	0	0	0	0	0
2015-02-16 15:00:00	0	0	0	0	0	0
2015-02-16 16:00:00	0	0	0	0	0	0
2015-02-16 17:00:00	0	0	0	0	0	0
2015-02-16 18:00:00	0	0	0	0	0	0
2015-02-16 19:00:00	0	0	0	0	0	0
2015-02-16 20:00:00	0	0	0	0	0	0
2015-02-16 21:00:00	0	0	0	0	0	0
2015-02-16 22:00:00	0	0	0	0	0	0
2015-02-16 23:00:00	0	0	0	0	0	0
2015-02-17	0	0	0	0	0	0
2015-02-17 01:00:00	0	0	0	0	0	0
2015-02-17 02:00:00	28.5833	79.3025	108.421	80.5847	194.319	54.0437
2015-02-17 03:00:00	146.883	274.434	280.076	240.872	482.201	203.305
2015-02-17 04:00:00	293.217	468.287	448.665	424.201	712.181	366.199
2015-02-17 05:00:00	412.95	614.486	578.272	609.266	883.121	527.841
2015-02-17 06:00:00	342.817	707.825	591.121	678.414	983.375	585.08
2015-02-17 07:00:00	384.517	731.883	594.301	659.209	1006.12	575.229
2015-02-17 08:00:00	521.6	688.292	449.783	614.297	949.802	507.321
2015-02-17 09:00:00	438.267	577.333	249.577	513.031	818.277	393.642
2015-02-17 10:00:00	308.733	414.084	133.696	334.98	620.516	259.151
2015-02-17 11:00:00	161.917	215.965	62.8734	200.49	370.005	146.992
2015-02-17 12:00:00	0	0	0	0	0	0
2015-02-17 13:00:00	0	0	0	0	0	0
2015-02-17 14:00:00	0	0	0	0	0	0
2015-02-17 15:00:00	0	0	0	0	0	0
2015-02-17 16:00:00	0	0	0	0	0	0
2015-02-17 17:00:00	0	0	0	0	0	0
2015-02-17 18:00:00	0	0	0	0	0	0
2015-02-17 19:00:00	0	0	0	0	0	0
2015-02-17 20:00:00	0	0	0	0	0	0
2015-02-17 21:00:00	0	0	0	0	0	0
2015-02-17 22:00:00	0	0	0	0	0	0
2015-02-17 23:00:00	0	0	0	0	0	0
2015-02-18	0	0	0	0	0	0
2015-02-18 01:00:00	0	0	0	0	0	0
2015-02-18 02:00:00	18.85	82.3497	112.829	85.1228	198.607	56.5706
2015-02-18 03:00:00	25.3333	279.387	285.651	243.424	487.533	205.455
2015-02-18 04:00:00	285.05	467.83	450.194	435.385	717.658	372.188
2015-02-18 05:00:00	255.717	618.613	567.259	560.519	888.672	492.151
2015-02-18 06:00:00	361.617	708.781	513.466	502.668	988.925	438.575
2015-02-18 07:00:00	443.933	735.854	339.301	541.452	1011.59	415.238
2015-02-18 08:00:00	464.533	692.365	251.477	374.565	955.131	285.526
2015-02-18 09:00:00	383.35	580.325	333.993	445.813	823.402	369.686
2015-02-18 10:00:00	180.9	416.648	298.12	331.816	625.39	284.355
2015-02-18 11:00:00	79.4167	224.795	123.993	165.718	374.602	138.538
2015-02-18 12:00:00	0	0	0	0	0	0
2015-02-18 13:00:00	0	0	0	0	0	0
2015-02-18 14:00:00	0	0	0	0	0	0
2015-02-18 15:00:00	0	0	0	0	0	0
2015-02-18 16:00:00	0	0	0	0	0	0
2015-02-18 17:00:00	0	0	0	0	0	0
2015-02-18 18:00:00	0	0	0	0	0	0
2015-02-18 19:00:00	0	0	0	0	0	0
2015-02-18 20:00:00	0	0	0	0	0	0
2015-02-18 21:00:00	0	0	0	0	0	0
2015-02-18 22:00:00	0	0	0	0	0	0
2015-02-18 23:00:00	0	0	0	0	0	0
2015-02-19	0	0	0	0	0	0
2015-02-19 01:00:00	0	0	0	0	0	0
2015-02-19 02:00:00	20.5667	76.3025	59.5126	85.2142	202.966	52.1495
2015-02-19 03:00:00	94.9	219.228	121.972	203.574	492.934	145.934
2015-02-19 04:00:00	127.6	351.501	196.947	261.292	723.186	196.821
2015-02-19 05:00:00	184.383	417.415	290.983	292.697	894.256	224.84
2015-02-19 06:00:00	307.917	353.987	367.944	330.717	994.491	259.732
2015-02-19 07:00:00	413.1	278.098	484.739	357.87	1017.06	312.634
2015-02-19 08:00:00	405.683	282.134	489.75	359.106	960.445	313.741
2015-02-19 09:00:00	203.483	267.131	395.077	264.362	828.502	221.963
2015-02-19 10:00:00	68.4667	275.235	244.49	122.783	630.235	119.98
2015-02-19 11:00:00	131.417	171.317	93.0597	59.5701	379.171	64.1595
2015-02-19 12:00:00	0	0	0	0	0	0
2015-02-19 13:00:00	0	0	0	0	0	0
2015-02-19 14:00:00	0	0	0	0	0	0
2015-02-19 15:00:00	0	0	0	0	0	0
2015-02-19 16:00:00	0	0	0	0	0	0
2015-02-19 17:00:00	0	0	0	0	0	0
2015-02-19 18:00:00	0	0	0	0	0	0
2015-02-19 19:00:00	0	0	0	0	0	0
2015-02-19 20:00:00	0	0	0	0	0	0
2015-02-19 21:00:00	0	0	0	0	0	0
2015-02-19 22:00:00	0	0	0	0	0	0
2015-02-19 23:00:00	0	0	0	0	0	0
2015-02-20	0	0	0	0	0	0
2015-02-20 01:00:00	0	0	0	0	0	0
2015-02-20 02:00:00	30.6333	75.8355	72.4984	20.6377	207.392	26.8842
2015-02-20 03:00:00	65.3	245.983	147.243	29.6585	498.401	69.0242
2015-02-20 04:00:00	3.5	423.623	199.495	37.8031	728.762	76.9433
2015-02-20 05:00:00	0	569.571	211.338	58.3137	899.869	62.2524
2015-02-20 06:00:00	24.2667	679.137	205.724	116.377	1000.07	72.249
2015-02-20 07:00:00	192	722.901	201.271	163.817	1022.53	98.1624
2015-02-20 08:00:00	62.3167	684.45	286.102	322.297	965.742	252.682
2015-02-20 09:00:00	252.45	579.267	417.184	335.37	833.575	314.575
2015-02-20 10:00:00	232.517	416.506	309.769	344.004	635.049	289.978
2015-02-20 11:00:00	169.367	223.753	141.63	187.793	383.708	147.153
2015-02-20 12:00:00	0	0	0	0	0	0
2015-02-20 13:00:00	0	0	0	0	0	0
2015-02-20 14:00:00	0	0	0	0	0	0
2015-02-20 15:00:00	0	0	0	0	0	0
2015-02-20 16:00:00	0	0	0	0	0	0
2015-02-20 17:00:00	0	0	0	0	0	0
2015-02-20 18:00:00	0	0	0	0	0	0
2015-02-20 19:00:00	0	0	0	0	0	0
2015-02-20 20:00:00	0	0	0	0	0	0
2015-02-20 21:00:00	0	0	0	0	0	0
2015-02-20 22:00:00	0	0	0	0	0	0
2015-02-20 23:00:00	0	0	0	0	0	0
2015-02-21	0	0	0	0	0	0
2015-02-21 01:00:00	0	0	0	0	0	0
2015-02-21 02:00:00	50.8	85	113.688	92.218	211.884	57.5579
2015-02-21 03:00:00	197.717	287.083	295.241	284.129	503.931	226.003
2015-02-21 04:00:00	449.317	480.77	493.527	492.438	734.383	412.757
2015-02-21 05:00:00	588.517	629.752	633.064	640.267	905.508	557.775
2015-02-21 06:00:00	679.633	723.795	725.369	728.293	1005.65	652.579
2015-02-21 07:00:00	645.8	747.827	723.294	671.175	1027.99	615.233
2015-02-21 08:00:00	620.467	701.373	638.602	589.051	971.017	536.112
2015-02-21 09:00:00	351.217	576.097	500.956	548.143	838.618	468.976
2015-02-21 10:00:00	231.733	384.662	270.912	423.599	639.83	318.13
2015-02-21 11:00:00	111.383	179.876	133.43	221.37	388.213	143.216
2015-02-21 12:00:00	0	0	0	0	0	0
2015-02-21 13:00:00	0	0	0	0	0	0
2015-02-21 14:00:00	0	0	0	0	0	0
2015-02-21 15:00:00	0	0	0	0	0	0
2015-02-21 16:00:00	0	0	0	0	0	0
2015-02-21 17:00:00	0	0	0	0	0	0
2015-02-21 18:00:00	0	0	0	0	0	0
2015-02-21 19:00:00	0	0	0	0	0	0
2015-02-21 20:00:00	0	0	0	0	0	0
2015-02-21 21:00:00	0	0	0	0	0	0
2015-02-21 22:00:00	0	0	0	0	0	0
2015-02-21 23:00:00	0	0	0	0	0	0
2015-02-22	0	0	0	0	0	0
2015-02-22 01:00:00	0	0	0	0	0	0
2015-02-22 02:00:00	61.8833	95.3025	157.966	118.505	216.438	71.9419
2015-02-22 03:00:00	234.517	298.517	356.93	321.535	509.521	254.026
2015-02-22 04:00:00	415.65	491.204	526.699	511.686	740.044	431.029
2015-02-22 05:00:00	572.95	645.405	662.999	658.793	911.169	577.328
2015-02-22 06:00:00	684.35	734.898	739.025	744.853	1011.24	666.74
2015-02-22 07:00:00	720.5	758.839	746.264	763.993	1033.44	687.086
2015-02-22 08:00:00	675.2	707.868	602.971	713.305	976.269	610.659
2015-02-22 09:00:00	464.467	559.78	320.885	597.326	843.63	452.451
2015-02-22 10:00:00	225.6	362.585	235.031	423.828	644.575	305.007
2015-02-22 11:00:00	130.217	180.532	136.931	207.777	392.684	136.318
2015-02-22 12:00:00	0	0	0	0	0	0
2015-02-22 13:00:00	0	0	0	0	0	0
2015-02-22 14:00:00	0	0	0	0	0	0
2015-02-22 15:00:00	0	0	0	0	0	0
2015-02-22 16:00:00	0	0	0	0	0	0
2015-02-22 17:00:00	0	0	0	0	0	0
2015-02-22 18:00:00	0	0	0	0	0	0
2015-02-22 19:00:00	0	0	0	0	0	0
2015-02-22 20:00:00	0	0	0	0	0	0
2015-02-22 21:00:00	0	0	0	0	0	0
2015-02-22 22:00:00	0	0	0	0	0	0
2015-02-22 23:00:00	0	0	0	0	0	0
2015-02-23	0	0	0	0	0	0
2015-02-23 01:00:00	0	0	0	0	0	0
2015-02-23 02:00:00	59.1	87.912	119.617	110.242	221.053	63.6693
2015-02-23 03:00:00	145.933	257.619	209.239	260.673	515.168	191.398
2015-02-23 04:00:00	278.95	411.808	272.518	395.822	745.744	295.782
2015-02-23 05:00:00	343.15	506.138	279.768	466.933	916.849	337.599
2015-02-23 06:00:00	640.233	646.253	293.245	571.384	1016.83	408.872
2015-02-23 07:00:00	609.083	705.489	285.887	686.379	1038.87	488.331
2015-02-23 08:00:00	575	639.704	423.645	610.469	981.494	481.464
2015-02-23 09:00:00	384.15	521.718	513.017	495.172	848.608	426.44
2015-02-23 10:00:00	264.233	377.78	335.024	350.05	649.283	283.37
2015-02-23 11:00:00	131.733	200.013	85.0233	219.95	397.12	143.794
2015-02-23 12:00:00	0	0	0	0	0	0
2015-02-23 13:00:00	0	0	0	0	0	0
2015-02-23 14:00:00	0	0	0	0	0	0
2015-02-23 15:00:00	0	0	0	0	0	0
2015-02-23 16:00:00	0	0	0	0	0	0
2015-02-23 17:00:00	0	0	0	0	0	0
2015-02-23 18:00:00	0	0	0	0	0	0
2015-02-23 19:00:00	0	0	0	0	0	0
2015-02-23 20:00:00	0	0	0	0	0	0
2015-02-23 21:00:00	0	0	0	0	0	0
2015-02-23 22:00:00	0	0	0	0	0	0
2015-02-23 23:00:00	0	0	0	0	0	0
2015-02-24	0	0	0	0	0	0
2015-02-24 01:00:00	0	0	0	0	0	0
2015-02-24 02:00:00	27.3833	19.5623	42.1005	59.6588	246.424	7.4536
2015-02-24 03:00:00	64.6833	54.5782	119.969	137.778	520.867	45.3631
2015-02-24 04:00:00	149.683	95.6272	243.864	204.615	751.477	109.474
2015-02-24 05:00:00	312.433	290.996	407.142	296.549	922.544	233.315
2015-02-24 06:00:00	391.317	286.039	477.543	377.024	1022.42	312.539
2015-02-24 07:00:00	340.517	163.006	312.389	378.77	1044.29	265.872
2015-02-24 08:00:00	116.967	168.906	175.988	343.186	986.691	198.492
2015-02-24 09:00:00	83.7	265.772	113.633	229.942	853.549	121.154
2015-02-24 10:00:00	27.7167	270.763	76.5467	123.536	653.952	79.3033
2015-02-24 11:00:00	63.4	194.357	51.5853	63.5525	401.519	65.1044
2015-02-24 12:00:00	0	0	0	0	0	0
2015-02-24 13:00:00	0	0	0	0	0	0
2015-02-24 14:00:00	0	0	0	0	0	0
2015-02-24 15:00:00	0	0	0	0	0	0
2015-02-24 16:00:00	0	0	0	0	0	0
2015-02-24 17:00:00	0	0	0	0	0	0
2015-02-24 18:00:00	0	0	0	0	0	0
2015-02-24 19:00:00	0	0	0	0	0	0
2015-02-24 20:00:00	0	0	0	0	0	0
2015-02-24 21:00:00	0	0	0	0	0	0
2015-02-24 22:00:00	0	0	0	0	0	0
2015-02-24 23:00:00	0	0	0	0	0	0
2015-02-25	0	0	0	0	0	0
2015-02-25 01:00:00	0	0	0	0	0	0
2015-02-25 02:00:00	43.0167	89.6881	80.632	59.868	252.086	46.6037
2015-02-25 03:00:00	201.033	299.712	193.241	131.22	526.616	133.863
2015-02-25 04:00:00	413.95	505.186	368.051	333.67	757.241	289.027
2015-02-25 05:00:00	577.55	659.622	539.462	547.028	928.251	464.954
2015-02-25 06:00:00	641.867	776.751	688.735	760.311	1028	656.944
2015-02-25 07:00:00	714.883	799.069	742.91	759.335	1049.69	675.722
2015-02-25 08:00:00	736.7	608.82	699.693	750.755	991.855	653.973
2015-02-25 09:00:00	633.917	516.79	581.147	499.806	858.451	441.367
2015-02-25 10:00:00	497.733	414.735	414.153	443.16	658.58	355.086
2015-02-25 11:00:00	293.983	250.332	204.092	212.189	405.879	168.431
2015-02-25 12:00:00	0	0	0	0	0	0
2015-02-25 13:00:00	0	0	0	0	0	0
2015-02-25 14:00:00	0	0	0	0	0	0
2015-02-25 15:00:00	0	0	0	0	0	0
2015-02-25 16:00:00	0	0	0	0	0	0
2015-02-25 17:00:00	0	0	0	0	0	0
2015-02-25 18:00:00	0	0	0	0	0	0
2015-02-25 19:00:00	0	0	0	0	0	0
2015-02-25 20:00:00	0	0	0	0	0	0
2015-02-25 21:00:00	0	0	0	0	0	0
2015-02-25 22:00:00	0	0	0	0	0	0
2015-02-25 23:00:00	0	0	0	0	0	0
2015-02-26	0	0	0	0	0	0
2015-02-26 01:00:00	0	0	0	0	0	0
2015-02-26 02:00:00	71.6	115.923	187.601	97.5162	257.812	77.2706
2015-02-26 03:00:00	245.367	329.754	404.902	246.609	532.411	225.401
2015-02-26 04:00:00	435.45	532.258	591.725	488.914	763.033	429.335
2015-02-26 05:00:00	595.333	685.156	724.395	697.567	933.966	614.046
2015-02-26 06:00:00	640.867	777.302	772.265	783.233	1033.57	695.435
2015-02-26 07:00:00	667.05	800.261	784.307	804.333	1055.06	718.422
2015-02-26 08:00:00	692.667	754.432	719.637	740.169	996.985	655.321
2015-02-26 09:00:00	620.35	639.249	595.36	595.237	863.312	519.314
2015-02-26 10:00:00	449.883	465.64	411.626	437.399	663.166	362.106
2015-02-26 11:00:00	246.1	261.377	200.23	227.031	410.201	177.635
2015-02-26 12:00:00	47.6167	59.0723	27.4669	49.1833	98.3767	24.0649
2015-02-26 13:00:00	0	0	0	0	0	0
2015-02-26 14:00:00	0	0	0	0	0	0
2015-02-26 15:00:00	0	0	0	0	0	0
2015-02-26 16:00:00	0	0	0	0	0	0
2015-02-26 17:00:00	0	0	0	0	0	0
2015-02-26 18:00:00	0	0	0	0	0	0
2015-02-26 19:00:00	0	0	0	0	0	0
2015-02-26 20:00:00	0	0	0	0	0	0
2015-02-26 21:00:00	0	0	0	0	0	0
2015-02-26 22:00:00	0	0	0	0	0	0
2015-02-26 23:00:00	0	0	0	0	0	0
2015-02-27	0	0	0	0	0	0
2015-02-27 01:00:00	0	0	0	0	0	0
2015-02-27 02:00:00	69.7	120.262	184.617	141.643	263.599	96.336
2015-02-27 03:00:00	249.65	333.421	399.118	347.962	538.248	276.319
2015-02-27 04:00:00	450.617	534.342	588.582	548.769	768.848	464.151
2015-02-27 05:00:00	598.467	690.405	727.617	701.505	939.687	615.319
2015-02-27 06:00:00	730.8	779.39	806.227	776.131	1039.13	697.556
2015-02-27 07:00:00	515.85	804.322	809.589	697.524	1060.41	645.085
2015-02-27 08:00:00	598.35	757.459	742.158	739.926	1002.08	658.988
2015-02-27 09:00:00	584.05	642.307	598.544	613.817	868.131	529.852
2015-02-27 10:00:00	240.917	473.62	413.084	458.033	667.708	373.763
2015-02-27 11:00:00	136.583	265.514	197.104	251.097	414.483	188.481
2015-02-27 12:00:00	42.6833	61.5379	28.0647	58.6658	100.43	26.897
2015-02-27 13:00:00	0	0	0	0	0	0
2015-02-27 14:00:00	0	0	0	0	0	0
2015-02-27 15:00:00	0	0	0	0	0	0
2015-02-27 16:00:00	0	0	0	0	0	0
2015-02-27 17:00:00	0	0	0	0	0	0
2015-02-27 18:00:00	0	0	0	0	0	0
2015-02-27 19:00:00	0	0	0	0	0	0
2015-02-27 20:00:00	0	0	0	0	0	0
2015-02-27 21:00:00	0	0	0	0	0	0
2015-02-27 22:00:00	0	0	0	0	0	0
2015-02-27 23:00:00	0	0	0	0	0	0
2015-02-28	0	0	0	0	0	0
2015-02-28 01:00:00	0	0	0	0	0	0
2015-02-28 02:00:00	72.3333	102.65	117.243	119.135	269.442	74.4076
2015-02-28 03:00:00	179.267	303.378	231.804	292.014	544.125	215.878
2015-02-28 04:00:00	375.55	479.531	335.353	462.187	774.683	347.843
2015-02-28 05:00:00	499.367	590.426	399.207	578.112	945.409	434.81
2015-02-28 06:00:00	622.217	584.221	411.922	630.904	1044.68	468.789
2015-02-28 07:00:00	693.533	528.112	461.73	640.004	1065.73	492.034
2015-02-28 08:00:00	500.85	450.472	514.396	526.911	1007.13	427.33
2015-02-28 09:00:00	463.417	353.573	422.478	456.206	872.906	345.977
2015-02-28 10:00:00	242.617	231.777	256.314	312.732	672.205	201.646
2015-02-28 11:00:00	162.15	132.837	101.56	153.103	418.724	80.5256
2015-02-28 12:00:00	51.5167	33.1031	13.5562	39.9912	102.467	10.2559
2015-02-28 13:00:00	0	0	0	0	0	0
2015-02-28 14:00:00	0	0	0	0	0	0
2015-02-28 15:00:00	0	0	0	0	0	0
2015-02-28 16:00:00	0	0	0	0	0	0
2015-02-28 17:00:00	0	0	0	0	0	0
2015-02-28 18:00:00	0	0	0	0	0	0
2015-02-28 19:00:00	0	0	0	0	0	0
2015-02-28 20:00:00	0	0	0	0	0	0
2015-02-28 21:00:00	0	0	0	0	0	0
2015-02-28 22:00:00	0	0	0	0	0	0
2015-02-28 23:00:00	0	0	0	0	0	0
2015-03-01	0	0	0	0	0	0
2015-03-01 01:00:00	0	0	0	0	0	0
2015-03-01 02:00:00	32.7167	12.2012	65.7507	56.1977	275.339	33.349
2015-03-01 03:00:00	71.25	22.0665	128.528	133.985	550.037	55.2738
2015-03-01 04:00:00	73.5667	40.6019	164.717	231.386	780.534	73.3933
2015-03-01 05:00:00	79.2333	47.9471	185.748	209.986	951.13	25.9428
2015-03-01 06:00:00	64.0167	43.3339	225.662	331.849	1050.2	76.335
2015-03-01 07:00:00	99.55	54.4629	221.258	184.216	1071.01	0
2015-03-01 08:00:00	97.05	35.5057	190.83	94.6109	1012.15	0
2015-03-01 09:00:00	173.533	32.3168	143.374	97.8452	877.635	0
2015-03-01 10:00:00	126.2	33.7154	90.7351	45.7443	676.656	0
2015-03-01 11:00:00	56.3667	9.86693	43.2306	34.8078	422.924	12.4118
2015-03-01 12:00:00	11.45	0	5.09412	12.0978	104.486	7.2646
2015-03-01 13:00:00	0	0	0	0	0	0
2015-03-01 14:00:00	0	0	0	0	0	0
2015-03-01 15:00:00	0	0	0	0	0	0
2015-03-01 16:00:00	0	0	0	0	0	0
2015-03-01 17:00:00	0	0	0	0	0	0
2015-03-01 18:00:00	0	0	0	0	0	0
2015-03-01 19:00:00	0	0	0	0	0	0
2015-03-01 20:00:00	0	0	0	0	0	0
2015-03-01 21:00:00	0	0	0	0	0	0
2015-03-01 22:00:00	0	0	0	0	0	0
2015-03-01 23:00:00	0	0	0	0	0	0
2015-03-02	0	0	0	0	0	0
2015-03-02 01:00:00	0	0	0	0	0	0
2015-03-02 02:00:00	112.367	15	61.5164	73.3567	281.286	42.7809
2015-03-02 03:00:00	157.317	78.2338	183.606	194.039	555.98	110.505
2015-03-02 04:00:00	108.85	264.523	352.065	317.313	786.399	211.771
2015-03-02 05:00:00	49.5667	299.329	547.656	551.215	956.846	364.633
2015-03-02 06:00:00	264.083	347.093	659.355	483.526	1055.71	343.5
2015-03-02 07:00:00	241.883	404.205	494.208	471.608	1076.27	310.959
2015-03-02 08:00:00	343.85	482.986	358.644	473.586	1017.12	312.479
2015-03-02 09:00:00	208.867	544.941	328.5	336.363	882.317	262.619
2015-03-02 10:00:00	185.533	448.016	250.392	205.841	681.06	183.906
2015-03-02 11:00:00	64.3333	247.018	115.198	179.154	427.082	126.402
2015-03-02 12:00:00	20	62.7288	20.0579	42.481	106.487	24.5495
2015-03-02 13:00:00	0	0	0	0	0	0
2015-03-02 14:00:00	0	0	0	0	0	0
2015-03-02 15:00:00	0	0	0	0	0	0
2015-03-02 16:00:00	0	0	0	0	0	0
2015-03-02 17:00:00	0	0	0	0	0	0
2015-03-02 18:00:00	0	0	0	0	0	0
2015-03-02 19:00:00	0	0	0	0	0	0
2015-03-02 20:00:00	0	0	0	0	0	0
2015-03-02 21:00:00	0	0	0	0	0	0
2015-03-02 22:00:00	0	0	0	0	0	0
2015-03-02 23:00:00	0	0	0	0	0	0
2015-03-03	0	0	0	0	0	0
2015-03-03 01:00:00	0	0	0	0	0	0
2015-03-03 02:00:00	61.4	130.302	182.112	120.316	287.279	103.59
2015-03-03 03:00:00	100.017	334.69	391.379	249.174	561.952	228.784
2015-03-03 04:00:00	119.05	535.431	569.889	382.137	792.273	355.089
2015-03-03 05:00:00	408.283	687.379	678.83	595.628	962.553	513.684
2015-03-03 06:00:00	528.417	781.884	714.166	757.745	1061.19	632.143
2015-03-03 07:00:00	538.967	805.943	695.41	664.985	1081.48	578.185
2015-03-03 08:00:00	446.583	757.913	585.593	502.927	1022.05	454.169
2015-03-03 09:00:00	198.15	645.913	447.367	414.217	886.949	364.404
2015-03-03 10:00:00	317.1	473.06	313.605	323.823	685.416	270.531
2015-03-03 11:00:00	204.467	272.943	144.114	212.343	431.198	157.17
2015-03-03 12:00:00	30.95	69.5222	24.4774	49.404	108.471	29.3041
2015-03-03 13:00:00	0	0	0	0	0	0
2015-03-03 14:00:00	0	0	0	0	0	0
2015-03-03 15:00:00	0	0	0	0	0	0
2015-03-03 16:00:00	0	0	0	0	0	0
2015-03-03 17:00:00	0	0	0	0	0	0
2015-03-03 18:00:00	0	0	0	0	0	0
2015-03-03 19:00:00	0	0	0	0	0	0
2015-03-03 20:00:00	0	0	0	0	0	0
2015-03-03 21:00:00	0	0	0	0	0	0
2015-03-03 22:00:00	0	0	0	0	0	0
2015-03-03 23:00:00	0	0	0	0	0	0
2015-03-04	0	0	0	0	0	0
2015-03-04 01:00:00	0	0	0	0	0	0
2015-03-04 02:00:00	102.667	135.971	193.833	146.351	293.314	120.5
2015-03-04 03:00:00	324.933	347.908	406.252	343.131	567.948	284.065
2015-03-04 04:00:00	518.017	545.283	594.549	545.682	798.153	457.341
2015-03-04 05:00:00	679.5	699.421	732.713	704.561	968.249	602.081
2015-03-04 06:00:00	773.4	796.971	809.684	767.287	1066.65	674.834
2015-03-04 07:00:00	799.333	819.898	804.396	770.73	1086.66	681.586
2015-03-04 08:00:00	751.183	772.481	734.419	690.986	1026.93	613.668
2015-03-04 09:00:00	636.833	656.504	594.107	569.947	891.532	497.428
2015-03-04 10:00:00	449.783	491.463	419.054	384.308	689.724	338.744
2015-03-04 11:00:00	243.95	278.764	213.061	211.201	435.272	183.356
2015-03-04 12:00:00	54.2167	73.5222	35.9167	52.9335	110.438	35.336
2015-03-04 13:00:00	0	0	0	0	0	0
2015-03-04 14:00:00	0	0	0	0	0	0
2015-03-04 15:00:00	0	0	0	0	0	0
2015-03-04 16:00:00	0	0	0	0	0	0
2015-03-04 17:00:00	0	0	0	0	0	0
2015-03-04 18:00:00	0	0	0	0	0	0
2015-03-04 19:00:00	0	0	0	0	0	0
2015-03-04 20:00:00	0	0	0	0	0	0
2015-03-04 21:00:00	0	0	0	0	0	0
2015-03-04 22:00:00	0	0	0	0	0	0
2015-03-04 23:00:00	0	0	0	0	0	0
2015-03-05	0	0	0	0	0	0
2015-03-05 01:00:00	0	0	0	0	0	0
2015-03-05 02:00:00	78.0833	52.5849	52.5937	36.0871	299.388	41.1002
2015-03-05 03:00:00	205.717	111.306	112.535	76.3595	573.964	64.1889
2015-03-05 04:00:00	182.833	263.437	257.063	198.412	804.036	154.869
2015-03-05 05:00:00	159.833	432.694	466.53	354.632	973.931	296.138
2015-03-05 06:00:00	127.817	653.426	623.393	370.345	1072.08	374.496
2015-03-05 07:00:00	176.483	707.658	646.053	418.93	1091.8	419.695
2015-03-05 08:00:00	145.65	756.018	471.871	181.409	1031.76	261.578
2015-03-05 09:00:00	114.933	609.464	361.245	192.47	896.064	234.452
2015-03-05 10:00:00	138.333	397.081	237.179	110.774	693.982	148.854
2015-03-05 11:00:00	142.95	187.003	113.693	69.5594	439.303	88.0754
2015-03-05 12:00:00	68.6833	47.5823	22.3704	31.5125	133.191	29.8479
2015-03-05 13:00:00	0	0	0	0	0	0
2015-03-05 14:00:00	0	0	0	0	0	0
2015-03-05 15:00:00	0	0	0	0	0	0
2015-03-05 16:00:00	0	0	0	0	0	0
2015-03-05 17:00:00	0	0	0	0	0	0
2015-03-05 18:00:00	0	0	0	0	0	0
2015-03-05 19:00:00	0	0	0	0	0	0
2015-03-05 20:00:00	0	0	0	0	0	0
2015-03-05 21:00:00	0	0	0	0	0	0
2015-03-05 22:00:00	0	0	0	0	0	0
2015-03-05 23:00:00	0	0	0	0	0	0
2015-03-06	0	0	0	0	0	0
2015-03-06 01:00:00	0	0	0	0	0	0
2015-03-06 02:00:00	122.967	101.064	195.675	164.694	305.497	131.636
2015-03-06 03:00:00	316.083	334.572	407.302	375.856	579.997	310.377
2015-03-06 04:00:00	517.7	554.902	596.667	569.779	809.917	489.768
2015-03-06 05:00:00	669.9	708.981	733.911	717.76	979.594	633.24
2015-03-06 06:00:00	770.033	807.971	826.111	802.899	1077.47	725.538
2015-03-06 07:00:00	790.833	830.929	829.716	819.446	1096.89	742.954
2015-03-06 08:00:00	748.033	783.45	763.289	765.597	1036.54	688.044
2015-03-06 09:00:00	658.267	665.65	627.249	646.759	900.544	568.688
2015-03-06 10:00:00	488.483	497	444.475	473.376	698.191	404.753
2015-03-06 11:00:00	287.05	285.176	232.083	266.411	443.292	221.91
2015-03-06 12:00:00	77.5833	78.5379	42.7856	70.0504	135.759	52.1085
2015-03-06 13:00:00	0	0	0	0	0	0
2015-03-06 14:00:00	0	0	0	0	0	0
2015-03-06 15:00:00	0	0	0	0	0	0
2015-03-06 16:00:00	0	0	0	0	0	0
2015-03-06 17:00:00	0	0	0	0	0	0
2015-03-06 18:00:00	0	0	0	0	0	0
2015-03-06 19:00:00	0	0	0	0	0	0
2015-03-06 20:00:00	0	0	0	0	0	0
2015-03-06 21:00:00	0	0	0	0	0	0
2015-03-06 22:00:00	0	0	0	0	0	0
2015-03-06 23:00:00	0	0	0	0	0	0
2015-03-07	0	0	0	0	0	0
2015-03-07 01:00:00	0	0	0	0	0	0
2015-03-07 02:00:00	32.2333	75.4879	82.6567	69.4377	311.637	69.6512
2015-03-07 03:00:00	49.2667	259.005	151.211	99.8145	586.044	117.351
2015-03-07 04:00:00	61.8333	531.383	210.176	195.395	815.794	208.313
2015-03-07 05:00:00	43.5833	622.637	267.985	177.061	985.237	210.453
2015-03-07 06:00:00	64.35	474.946	335.048	256.131	1082.83	221.592
2015-03-07 07:00:00	98.7333	398.402	381.496	238.238	1101.94	199.525
2015-03-07 08:00:00	133.867	175.57	394.019	186.099	1041.27	135.32
2015-03-07 09:00:00	163.25	60.4947	356.12	99.6982	904.97	88.7102
2015-03-07 10:00:00	100.7	22.6637	268.146	83.9427	702.351	95.6071
2015-03-07 11:00:00	113.317	26.0847	143.077	59.2942	447.238	82.0177
2015-03-07 12:00:00	25.2	8.74613	26.6217	29.1114	138.306	31.0812
2015-03-07 13:00:00	0	0	0	0	0	0
2015-03-07 14:00:00	0	0	0	0	0	0
2015-03-07 15:00:00	0	0	0	0	0	0
2015-03-07 16:00:00	0	0	0	0	0	0
2015-03-07 17:00:00	0	0	0	0	0	0
2015-03-07 18:00:00	0	0	0	0	0	0
2015-03-07 19:00:00	0	0	0	0	0	0
2015-03-07 20:00:00	0	0	0	0	0	0
2015-03-07 21:00:00	0	0	0	0	0	0
2015-03-07 22:00:00	0	0	0	0	0	0
2015-03-07 23:00:00	0	0	0	0	0	0
2015-03-08	0	0	0	0	0	0
2015-03-08 01:00:00	0	0	0	0	0	0
2015-03-08 02:00:00	113.333	121.302	204.178	73.6636	317.804	107.647
2015-03-08 03:00:00	293.133	332.29	416.889	185.937	592.099	235.573
2015-03-08 04:00:00	478.35	533.373	608.558	400.178	821.662	414.149
2015-03-08 05:00:00	621.867	684.664	750.165	654.071	990.855	613.433
2015-03-08 06:00:00	666.7	810.761	782.182	527.276	1088.15	569.671
2015-03-08 07:00:00	687.733	833.348	788.231	723.069	1106.94	695.675
2015-03-08 08:00:00	716	781.913	698.968	612.751	1045.95	601.696
2015-03-08 09:00:00	324.567	358.548	494.714	465.095	909.343	390.897
2015-03-08 10:00:00	0	90.0386	268.152	342.011	706.459	239.974
2015-03-08 11:00:00	18.6667	10.1352	100.749	254.133	451.142	153.453
2015-03-08 12:00:00	34.4667	4.40406	14.2298	56.5194	140.83	35.4806
2015-03-08 13:00:00	0	0	0	0	0	0
2015-03-08 14:00:00	0	0	0	0	0	0
2015-03-08 15:00:00	0	0	0	0	0	0
2015-03-08 16:00:00	0	0	0	0	0	0
2015-03-08 17:00:00	0	0	0	0	0	0
2015-03-08 18:00:00	0	0	0	0	0	0
2015-03-08 19:00:00	0	0	0	0	0	0
2015-03-08 20:00:00	0	0	0	0	0	0
2015-03-08 21:00:00	0	0	0	0	0	0
2015-03-08 22:00:00	0	0	0	0	0	0
2015-03-08 23:00:00	0	0	0	0	0	0
2015-03-09	0	0	0	0	0	0
2015-03-09 01:00:00	0	0	0	0	0	0
2015-03-09 02:00:00	11.6667	143.435	177.688	152.125	323.995	137.202
2015-03-09 03:00:00	44.65	294.509	380.859	328.621	598.161	292.611
2015-03-09 04:00:00	196.183	518.245	568.064	519.945	827.52	472.509
2015-03-09 05:00:00	527.367	704.212	700.106	593.069	996.447	578.772
2015-03-09 06:00:00	791.583	809.677	791.812	647.049	1093.44	652.647
2015-03-09 07:00:00	798	835.913	803.427	622.934	1111.89	646.853
2015-03-09 08:00:00	763.7	786.883	744.826	480.458	1050.57	542.274
2015-03-09 09:00:00	649.333	673.025	616.35	375.895	913.661	440.113
2015-03-09 10:00:00	499.583	504.125	438.697	309.599	710.517	341.226
2015-03-09 11:00:00	298.533	296.019	229.616	239.636	455.003	222.339
2015-03-09 12:00:00	83.1667	85.5379	44.9172	78.0932	143.333	58.4874
2015-03-09 13:00:00	0	0	0	0	0	0
2015-03-09 14:00:00	0	0	0	0	0	0
2015-03-09 15:00:00	0	0	0	0	0	0
2015-03-09 16:00:00	0	0	0	0	0	0
2015-03-09 17:00:00	0	0	0	0	0	0
2015-03-09 18:00:00	0	0	0	0	0	0
2015-03-09 19:00:00	0	0	0	0	0	0
2015-03-09 20:00:00	0	0	0	0	0	0
2015-03-09 21:00:00	0	0	0	0	0	0
2015-03-09 22:00:00	0	0	0	0	0	0
2015-03-09 23:00:00	0	0	0	0	0	0
2015-03-10	0	0	0	0	0	0
2015-03-10 01:00:00	0	0	0	0	0	0
2015-03-10 02:00:00	150.817	168.971	227.979	187.203	330.205	168.406
2015-03-10 03:00:00	364.85	394.707	450.759	407.918	604.225	366.16
2015-03-10 04:00:00	567.983	597.087	646.181	604.447	833.362	556.936
2015-03-10 05:00:00	727.983	753.641	786.886	756.496	1002.01	711.081
2015-03-10 06:00:00	831.083	845.855	868.843	845.495	1098.68	806.404
2015-03-10 07:00:00	847	865.913	872.729	860.749	1116.79	822.747
2015-03-10 08:00:00	781.433	816.884	805.185	804.027	1055.14	762.858
2015-03-10 09:00:00	666.7	697.139	661.105	680.535	917.923	631.126
2015-03-10 10:00:00	524.333	523.844	471.023	502.518	714.525	453.963
2015-03-10 11:00:00	325.117	306.021	252.92	288.941	458.823	254.559
2015-03-10 12:00:00	86.7667	90.5515	51.729	81.8737	145.815	63.061
2015-03-10 13:00:00	0	0	0	0	0	0
2015-03-10 14:00:00	0	0	0	0	0	0
2015-03-10 15:00:00	0	0	0	0	0	0
2015-03-10 16:00:00	0	0	0	0	0	0
2015-03-10 17:00:00	0	0	0	0	0	0
2015-03-10 18:00:00	0	0	0	0	0	0
2015-03-10 19:00:00	0	0	0	0	0	0
2015-03-10 20:00:00	0	0	0	0	0	0
2015-03-10 21:00:00	0	0	0	0	0	0
2015-03-10 22:00:00	0	0	0	0	0	0
2015-03-10 23:00:00	0	0	0	0	0	0
2015-03-11	0	0	0	0	0	0
2015-03-11 01:00:00	0	0	0	0	0	0
2015-03-11 02:00:00	164.3	170.705	146.983	155.891	336.432	140.19
2015-03-11 03:00:00	369.067	391.425	258.59	378.132	610.287	311.14
2015-03-11 04:00:00	545.967	581.135	312.356	577.828	839.186	469.395
2015-03-11 05:00:00	745.317	708.319	399.885	745.959	1007.54	617.384
2015-03-11 06:00:00	835.083	792.483	486.99	817.327	1103.87	701.896
2015-03-11 07:00:00	822.533	822.278	638.27	819.225	1121.64	743.436
2015-03-11 08:00:00	695.283	773.766	741.738	744.173	1059.65	709.629
2015-03-11 09:00:00	544.3	647.775	561.591	621.172	922.129	570.323
2015-03-11 10:00:00	422.5	464.076	291.065	444.028	718.48	372.83
2015-03-11 11:00:00	245.917	256.252	137.653	249.066	462.6	200.636
2015-03-11 12:00:00	72.8167	73.2151	34.9685	73.8782	148.275	54.6123
2015-03-11 13:00:00	0	0	0	0	0	0
2015-03-11 14:00:00	0	0	0	0	0	0
2015-03-11 15:00:00	0	0	0	0	0	0
2015-03-11 16:00:00	0	0	0	0	0	0
2015-03-11 17:00:00	0	0	0	0	0	0
2015-03-11 18:00:00	0	0	0	0	0	0
2015-03-11 19:00:00	0	0	0	0	0	0
2015-03-11 20:00:00	0	0	0	0	0	0
2015-03-11 21:00:00	0	0	0	0	0	0
2015-03-11 22:00:00	0	0	0	0	0	0
2015-03-11 23:00:00	0	0	0	0	0	0
2015-03-12	0	0	0	0	0	0
2015-03-12 01:00:00	0	0	0	0	0	0
2015-03-12 02:00:00	77.1833	146.174	92.2376	162.431	342.671	129.483
2015-03-12 03:00:00	146.1	353.274	230.704	351.17	616.345	289.65
2015-03-12 04:00:00	372.767	556.549	380.974	489.018	844.989	437.568
2015-03-12 05:00:00	672.65	683.314	568.65	640.135	1013.03	592.512
2015-03-12 06:00:00	690.983	726.11	672.249	778.804	1109.02	708.058
2015-03-12 07:00:00	585.1	741.566	694.971	792.787	1126.44	725.992
2015-03-12 08:00:00	786.783	671.912	685.926	708.226	1064.1	658.145
2015-03-12 09:00:00	653.717	634.29	550.583	587.298	926.278	550.838
2015-03-12 10:00:00	396.267	503.984	384.641	457.381	722.385	413.959
2015-03-12 11:00:00	351.3	304.443	204.777	279.979	466.336	241.718
2015-03-12 12:00:00	85.0333	94.1016	46.1838	80.7075	150.714	62.2789
2015-03-12 13:00:00	0	0	0	0	0	0
2015-03-12 14:00:00	0	0	0	0	0	0
2015-03-12 15:00:00	0	0	0	0	0	0
2015-03-12 16:00:00	0	0	0	0	0	0
2015-03-12 17:00:00	0	0	0	0	0	0
2015-03-12 18:00:00	0	0	0	0	0	0
2015-03-12 19:00:00	0	0	0	0	0	0
2015-03-12 20:00:00	0	0	0	0	0	0
2015-03-12 21:00:00	0	0	0	0	0	0
2015-03-12 22:00:00	0	0	0	0	0	0
2015-03-12 23:00:00	0	0	0	0	0	0
2015-03-13	0	0	0	0	0	0
2015-03-13 01:00:00	0	0	0	0	0	0
2015-03-13 02:00:00	167.517	159.386	194.885	153.528	348.918	154.113
2015-03-13 03:00:00	322.3	371.127	375.239	349.24	622.393	329.022
2015-03-13 04:00:00	534.85	554.96	534.55	583.364	850.767	526.71
2015-03-13 05:00:00	426.517	678.335	655.309	735.305	1018.48	670.689
2015-03-13 06:00:00	779.833	791.586	741.311	817.883	1114.12	767.718
2015-03-13 07:00:00	812.967	854.025	770.6	840.47	1131.17	804.071
2015-03-13 08:00:00	755.083	815.478	732.557	790.832	1068.49	755.827
2015-03-13 09:00:00	620.967	697.42	601.663	659.088	930.369	620.26
2015-03-13 10:00:00	456.9	525.583	437.333	489.613	726.236	450.36
2015-03-13 11:00:00	274.933	311.433	240.878	290.854	470.028	259.729
2015-03-13 12:00:00	78.5167	96.0723	55.6304	86.5784	153.133	67.7477
2015-03-13 13:00:00	0	0	0	0	0	0
2015-03-13 14:00:00	0	0	0	0	0	0
2015-03-13 15:00:00	0	0	0	0	0	0
2015-03-13 16:00:00	0	0	0	0	0	0
2015-03-13 17:00:00	0	0	0	0	0	0
2015-03-13 18:00:00	0	0	0	0	0	0
2015-03-13 19:00:00	0	0	0	0	0	0
2015-03-13 20:00:00	0	0	0	0	0	0
2015-03-13 21:00:00	0	0	0	0	0	0
2015-03-13 22:00:00	0	0	0	0	0	0
2015-03-13 23:00:00	0	0	0	0	0	0
2015-03-14	0	0	0	0	0	0
2015-03-14 01:00:00	0	0	0	0	0	0
2015-03-14 02:00:00	103.217	173.172	166.618	171.912	355.171	158.323
2015-03-14 03:00:00	223.983	379.349	329.117	346.014	628.431	320.729
2015-03-14 04:00:00	293.933	564.892	496.659	500.789	856.519	478.705
2015-03-14 05:00:00	361.75	654.698	619.501	561.234	1023.9	559.578
2015-03-14 06:00:00	261.783	504.967	699.641	696.711	1119.17	619.19
2015-03-14 07:00:00	379.917	314.446	618.452	713.859	1135.85	566.015
2015-03-14 08:00:00	306.183	365.044	451.029	498.838	1072.82	417.431
2015-03-14 09:00:00	304.433	343.552	304.881	417.708	934.402	345.71
2015-03-14 10:00:00	320.95	78.4355	204.639	293.965	730.037	219.945
2015-03-14 11:00:00	171.317	12.1662	105.431	136.965	473.68	120.159
2015-03-14 12:00:00	60.9167	0	23.184	29.2548	155.53	35.2769
2015-03-14 13:00:00	0	0	0	0	0	0
2015-03-14 14:00:00	0	0	0	0	0	0
2015-03-14 15:00:00	0	0	0	0	0	0
2015-03-14 16:00:00	0	0	0	0	0	0
2015-03-14 17:00:00	0	0	0	0	0	0
2015-03-14 18:00:00	0	0	0	0	0	0
2015-03-14 19:00:00	0	0	0	0	0	0
2015-03-14 20:00:00	0	0	0	0	0	0
2015-03-14 21:00:00	0	0	0	0	0	0
2015-03-14 22:00:00	0	0	0	0	0	0
2015-03-14 23:00:00	0	0	0	0	0	0
2015-03-15	0	0	0	0	0	0
2015-03-15 01:00:00	0	0	0	0	0	0
2015-03-15 02:00:00	70.6	46.4382	214.086	36.3	361.425	102.858
2015-03-15 03:00:00	286.917	197.423	398.87	97.1537	634.454	191.291
2015-03-15 04:00:00	467.95	384.565	512.938	110.496	862.239	237.836
2015-03-15 05:00:00	487.883	109.619	508.563	185.482	1029.27	191.898
2015-03-15 06:00:00	609.383	108.283	451.303	265.65	1124.16	206.758
2015-03-15 07:00:00	628	160.41	360.682	450.992	1140.47	312.512
2015-03-15 08:00:00	450.45	142.643	304.649	442.181	1077.09	301.895
2015-03-15 09:00:00	245.617	277.426	199.984	407.447	938.375	303.935
2015-03-15 10:00:00	217.45	270.484	134.596	144.69	733.785	160.796
2015-03-15 11:00:00	63.7833	46.6211	72.6665	74.6879	477.29	89.3423
2015-03-15 12:00:00	1.78333	4.01221	20.3131	22.3107	157.908	32.991
2015-03-15 13:00:00	0	0	0	0	0	0
2015-03-15 14:00:00	0	0	0	0	0	0
2015-03-15 15:00:00	0	0	0	0	0	0
2015-03-15 16:00:00	0	0	0	0	0	0
2015-03-15 17:00:00	0	0	0	0	0	0
2015-03-15 18:00:00	0	0	0	0	0	0
2015-03-15 19:00:00	0	0	0	0	0	0
2015-03-15 20:00:00	0	0	0	0	0	0
2015-03-15 21:00:00	0	0	0	0	0	0
2015-03-15 22:00:00	0	0	0	0	0	0
2015-03-15 23:00:00	0	0	0	0	0	0
2015-03-16	0	0	0	0	0	0
2015-03-16 01:00:00	0	0	0	0	0	0
2015-03-16 02:00:00	96.7833	98.3221	197.943	139.722	367.678	147.487
2015-03-16 03:00:00	155.567	198.2	397.715	338.217	640.458	307.644
2015-03-16 04:00:00	317.067	265.067	527.747	464.582	867.927	411.037
2015-03-16 05:00:00	314.117	598.333	635.29	458.311	1034.59	493.218
2015-03-16 06:00:00	534.2	738.803	686.024	354.969	1129.1	466.559
2015-03-16 07:00:00	513.867	716.879	602.837	443.321	1145.03	497.182
2015-03-16 08:00:00	721.567	695.037	494.888	382.841	1081.3	437.618
2015-03-16 09:00:00	556.1	643.784	323.201	344.857	942.289	374.504
2015-03-16 10:00:00	354.8	479.844	289.932	259.669	737.48	294.977
2015-03-16 11:00:00	287.55	290.623	157.523	196.102	480.858	196.593
2015-03-16 12:00:00	30.9667	94.9699	37.821	56.8164	160.265	54.1367
2015-03-16 13:00:00	0	0	0	0	0	0
2015-03-16 14:00:00	0	0	0	0	0	0
2015-03-16 15:00:00	0	0	0	0	0	0
2015-03-16 16:00:00	0	0	0	0	0	0
2015-03-16 17:00:00	0	0	0	0	0	0
2015-03-16 18:00:00	0	0	0	0	0	0
2015-03-16 19:00:00	0	0	0	0	0	0
2015-03-16 20:00:00	0	0	0	0	0	0
2015-03-16 21:00:00	0	0	0	0	0	0
2015-03-16 22:00:00	0	0	0	0	0	0
2015-03-16 23:00:00	0	0	0	0	0	0
2015-03-17	0	0	0	0	0	0
2015-03-17 01:00:00	0	0	0	0	0	0
2015-03-17 02:00:00	149.45	117.911	247.149	149.966	373.926	166.769
2015-03-17 03:00:00	347.017	312.635	464.06	323.344	646.441	335.816
2015-03-17 04:00:00	558.333	528.531	651.608	540.472	873.578	534.304
2015-03-17 05:00:00	728.667	747.07	788.043	710.53	1039.86	711.474
2015-03-17 06:00:00	826.317	838.361	857.883	786.102	1133.98	795.656
2015-03-17 07:00:00	848.483	857.493	860.995	688.716	1149.52	740.801
2015-03-17 08:00:00	824.667	807.317	794.124	698.039	1085.45	721.553
2015-03-17 09:00:00	530.15	688.654	654.042	539.523	946.142	571.687
2015-03-17 10:00:00	531.367	518.024	467.48	402.981	741.122	419.516
2015-03-17 11:00:00	334.183	312.764	257.107	266.063	484.383	258.417
2015-03-17 12:00:00	100.767	101.072	61.7977	81.5423	162.601	69.1705
2015-03-17 13:00:00	0	0	0	0	0	0
2015-03-17 14:00:00	0	0	0	0	0	0
2015-03-17 15:00:00	0	0	0	0	0	0
2015-03-17 16:00:00	0	0	0	0	0	0
2015-03-17 17:00:00	0	0	0	0	0	0
2015-03-17 18:00:00	0	0	0	0	0	0
2015-03-17 19:00:00	0	0	0	0	0	0
2015-03-17 20:00:00	0	0	0	0	0	0
2015-03-17 21:00:00	0	0	0	0	0	0
2015-03-17 22:00:00	0	0	0	0	0	0
2015-03-17 23:00:00	0	0	0	0	0	0
2015-03-18	0	0	0	0	0	0
2015-03-18 01:00:00	0	0	0	0	0	0
2015-03-18 02:00:00	185.383	200.32	259.685	220.085	380.166	208.773
2015-03-18 03:00:00	408.133	421.621	478.981	439.504	652.4	413.705
2015-03-18 04:00:00	608.05	621.971	669.156	635.052	879.19	609.792
2015-03-18 05:00:00	759.75	772.752	808.078	781.822	1045.09	764.499
2015-03-18 06:00:00	855.55	861.898	880.108	863.244	1138.8	854.647
2015-03-18 07:00:00	877.533	878.939	884.842	876.731	1153.95	869.157
2015-03-18 08:00:00	826.717	823.903	819.48	818.567	1089.53	804.418
2015-03-18 09:00:00	709.7	705.114	680.786	694.282	949.934	669.419
2015-03-18 10:00:00	547.417	535.214	496.207	515.89	744.712	487.038
2015-03-18 11:00:00	341.5	319.889	280.366	302.353	487.867	281.616
2015-03-18 12:00:00	114.05	106.551	73.3681	94.741	185.173	86.0789
2015-03-18 13:00:00	0	0	0	0	0	0
2015-03-18 14:00:00	0	0	0	0	0	0
2015-03-18 15:00:00	0	0	0	0	0	0
2015-03-18 16:00:00	0	0	0	0	0	0
2015-03-18 17:00:00	0	0	0	0	0	0
2015-03-18 18:00:00	0	0	0	0	0	0
2015-03-18 19:00:00	0	0	0	0	0	0
2015-03-18 20:00:00	0	0	0	0	0	0
2015-03-18 21:00:00	0	0	0	0	0	0
2015-03-18 22:00:00	0	0	0	0	0	0
2015-03-18 23:00:00	0	0	0	0	0	0
2015-03-19	0	0	0	0	0	0
2015-03-19 01:00:00	0	0	0	0	0	0
2015-03-19 02:00:00	189.3	181.023	265.013	211.867	386.394	205.035
2015-03-19 03:00:00	405.383	412.999	489.066	416.869	658.331	404.211
2015-03-19 04:00:00	614.25	622.316	679.356	593.143	884.761	588.649
2015-03-19 05:00:00	737.067	770.118	808.875	723.587	1050.26	729.513
2015-03-19 06:00:00	837.15	862.333	865.485	832.888	1143.56	832.264
2015-03-19 07:00:00	834.783	878.214	861.943	824.067	1158.32	830.564
2015-03-19 08:00:00	779.033	795.348	791.867	747.465	1093.54	747.603
2015-03-19 09:00:00	604.567	588.597	651.605	605.129	953.665	586.831
2015-03-19 10:00:00	387.5	403.519	401.076	414.089	748.247	388.291
2015-03-19 11:00:00	224.117	229.341	156.662	217.819	491.309	198.464
2015-03-19 12:00:00	129.35	75	37.871	67.4488	188.048	63.0111
2015-03-19 13:00:00	0	0	0	0	0	0
2015-03-19 14:00:00	0	0	0	0	0	0
2015-03-19 15:00:00	0	0	0	0	0	0
2015-03-19 16:00:00	0	0	0	0	0	0
2015-03-19 17:00:00	0	0	0	0	0	0
2015-03-19 18:00:00	0	0	0	0	0	0
2015-03-19 19:00:00	0	0	0	0	0	0
2015-03-19 20:00:00	0	0	0	0	0	0
2015-03-19 21:00:00	0	0	0	0	0	0
2015-03-19 22:00:00	0	0	0	0	0	0
2015-03-19 23:00:00	0	0	0	0	0	0
2015-03-20	0	0	0	0	0	0
2015-03-20 01:00:00	0	0	0	0	0	0
2015-03-20 02:00:00	65.75	51.0278	119.866	143.235	392.608	126.297
2015-03-20 03:00:00	266.283	158.696	298.071	341.283	664.232	279.703
2015-03-20 04:00:00	355.467	383.599	559.17	585.339	890.287	507.771
2015-03-20 05:00:00	581.733	762.086	745.287	753.823	1055.37	730.035
2015-03-20 06:00:00	765.017	806.076	835.172	786.946	1148.26	781.763
2015-03-20 07:00:00	779.067	620.161	837.199	827.491	1162.61	761.595
2015-03-20 08:00:00	760.833	777.951	741.205	784.815	1097.49	753.749
2015-03-20 09:00:00	662.783	684.787	575.127	670.244	957.333	624.865
2015-03-20 10:00:00	490.917	525.55	430.32	487.99	751.729	453.019
2015-03-20 11:00:00	289.467	315.667	243.032	257.289	494.709	249.778
2015-03-20 12:00:00	77.7333	105.088	63.4473	74.7035	190.898	75.4876
2015-03-20 13:00:00	0	0	0	0	0	0
2015-03-20 14:00:00	0	0	0	0	0	0
2015-03-20 15:00:00	0	0	0	0	0	0
2015-03-20 16:00:00	0	0	0	0	0	0
2015-03-20 17:00:00	0	0	0	0	0	0
2015-03-20 18:00:00	0	0	0	0	0	0
2015-03-20 19:00:00	0	0	0	0	0	0
2015-03-20 20:00:00	0	0	0	0	0	0
2015-03-20 21:00:00	0	0	0	0	0	0
2015-03-20 22:00:00	0	0	0	0	0	0
2015-03-20 23:00:00	0	0	0	0	0	0
2015-03-21	0	0	0	0	0	0
2015-03-21 01:00:00	0	0	0	0	0	0
2015-03-21 02:00:00	153.917	209.824	235.758	226.892	398.803	207.678
2015-03-21 03:00:00	377	423.941	459.646	441.873	670.1	410.091
2015-03-21 04:00:00	569.25	620.941	650.242	632.344	895.767	601.049
2015-03-21 05:00:00	729.717	769.641	788.263	771.833	1060.43	750.288
2015-03-21 06:00:00	822.417	854.389	847.986	852.259	1152.89	834.79
2015-03-21 07:00:00	841.867	870.421	852.075	865.006	1166.84	848.092
2015-03-21 08:00:00	795.467	817.405	786.168	807.058	1101.36	783.832
2015-03-21 09:00:00	693.117	701.322	667.982	684.417	960.939	655.369
2015-03-21 10:00:00	500.567	528.703	487.354	510.709	755.157	477.752
2015-03-21 11:00:00	317.95	322.542	275.82	302.069	498.067	278.03
2015-03-21 12:00:00	106.6	109.538	74.9839	97.4537	193.724	86.4582
2015-03-21 13:00:00	0	0	0	0	0	0
2015-03-21 14:00:00	0	0	0	0	0	0
2015-03-21 15:00:00	0	0	0	0	0	0
2015-03-21 16:00:00	0	0	0	0	0	0
2015-03-21 17:00:00	0	0	0	0	0	0
2015-03-21 18:00:00	0	0	0	0	0	0
2015-03-21 19:00:00	0	0	0	0	0	0
2015-03-21 20:00:00	0	0	0	0	0	0
2015-03-21 21:00:00	0	0	0	0	0	0
2015-03-21 22:00:00	0	0	0	0	0	0
2015-03-21 23:00:00	0	0	0	0	0	0
2015-03-22	0	0	0	0	0	0
2015-03-22 01:00:00	0	0	0	0	0	0
2015-03-22 02:00:00	195.167	211.262	267.838	236.888	404.978	219.384
2015-03-22 03:00:00	410.833	426.504	486.28	453.46	675.932	420.736
2015-03-22 04:00:00	606.8	621.863	674.747	645.463	901.197	611.794
2015-03-22 05:00:00	759.817	767.926	810.721	788.355	1065.43	761.165
2015-03-22 06:00:00	851.817	854.926	884.021	870.48	1157.45	850.459
2015-03-22 07:00:00	857.25	870.926	863.011	882.01	1171	857.585
2015-03-22 08:00:00	817.717	815.014	762.576	820.462	1105.18	782.975
2015-03-22 09:00:00	724.15	699.018	589.136	694.975	964.482	639.585
2015-03-22 10:00:00	547.7	527.435	385.111	517.739	758.531	453.114
2015-03-22 11:00:00	311.05	321.463	202.477	306.794	501.383	257.979
2015-03-22 12:00:00	67.7833	111.088	60.6037	99.9772	196.526	82.111
2015-03-22 13:00:00	0	0	0	0	0	0
2015-03-22 14:00:00	0	0	0	0	0	0
2015-03-22 15:00:00	0	0	0	0	0	0
2015-03-22 16:00:00	0	0	0	0	0	0
2015-03-22 17:00:00	0	0	0	0	0	0
2015-03-22 18:00:00	0	0	0	0	0	0
2015-03-22 19:00:00	0	0	0	0	0	0
2015-03-22 20:00:00	0	0	0	0	0	0
2015-03-22 21:00:00	0	0	0	0	0	0
2015-03-22 22:00:00	0	0	0	0	0	0
2015-03-22 23:00:00	0	0	0	0	0	0
2015-03-23	0	0	0	0	0	0
2015-03-23 01:00:00	0	0	0	0	0	0
2015-03-23 02:00:00	204.1	223.971	273.608	242.339	411.129	223.728
2015-03-23 03:00:00	421.917	445.853	492.405	461.732	681.725	427.377
2015-03-23 04:00:00	612.217	636.009	680.554	654.25	906.576	617.453
2015-03-23 05:00:00	767.517	786.749	816.831	798.791	1070.37	770.172
2015-03-23 06:00:00	843.583	869.491	887.354	876.41	1161.95	854.05
2015-03-23 07:00:00	884.8	886.481	890.851	885.818	1175.09	865.035
2015-03-23 08:00:00	820.25	835.939	824.663	824.461	1108.92	799.249
2015-03-23 09:00:00	675.433	716.088	694.745	699.949	967.961	666.465
2015-03-23 10:00:00	488.15	542.147	511.811	522.501	761.85	486.593
2015-03-23 11:00:00	228.95	334.81	295.665	311.164	504.657	285.191
2015-03-23 12:00:00	123.833	116.538	83.0691	103.053	199.304	89.6204
2015-03-23 13:00:00	0	0	0	0	0	0
2015-03-23 14:00:00	0	0	0	0	0	0
2015-03-23 15:00:00	0	0	0	0	0	0
2015-03-23 16:00:00	0	0	0	0	0	0
2015-03-23 17:00:00	0	0	0	0	0	0
2015-03-23 18:00:00	0	0	0	0	0	0
2015-03-23 19:00:00	0	0	0	0	0	0
2015-03-23 20:00:00	0	0	0	0	0	0
2015-03-23 21:00:00	0	0	0	0	0	0
2015-03-23 22:00:00	0	0	0	0	0	0
2015-03-23 23:00:00	0	0	0	0	0	0
2015-03-24	0	0	0	0	0	0
2015-03-24 01:00:00	0	0	0	0	0	0
2015-03-24 02:00:00	182.45	221.923	274.485	238.624	417.253	221.003
2015-03-24 03:00:00	371.367	435.754	490.386	449.931	687.477	416.63
2015-03-24 04:00:00	523.017	628.405	677.226	634.527	911.901	600.264
2015-03-24 05:00:00	690.217	774.31	810.859	771.793	1075.24	743.826
2015-03-24 06:00:00	717.65	851.361	861.848	841.714	1166.37	816.695
2015-03-24 07:00:00	768.983	865.393	844.271	835.516	1179.11	812.404
2015-03-24 08:00:00	689.317	813.418	751.087	770.435	1112.59	739.101
2015-03-24 09:00:00	552.617	695.453	594.321	658.423	971.377	610.583
2015-03-24 10:00:00	501.25	526.553	432.503	474.227	765.116	435.15
2015-03-24 11:00:00	237.45	321.736	244.643	277.126	507.889	252.082
2015-03-24 12:00:00	65.9167	112.088	71.852	96.6145	202.057	82.6252
2015-03-24 13:00:00	0	0	0	0	0	0
2015-03-24 14:00:00	0	0	0	0	0	0
2015-03-24 15:00:00	0	0	0	0	0	0
2015-03-24 16:00:00	0	0	0	0	0	0
2015-03-24 17:00:00	0	0	0	0	0	0
2015-03-24 18:00:00	0	0	0	0	0	0
2015-03-24 19:00:00	0	0	0	0	0	0
2015-03-24 20:00:00	0	0	0	0	0	0
2015-03-24 21:00:00	0	0	0	0	0	0
2015-03-24 22:00:00	0	0	0	0	0	0
2015-03-24 23:00:00	0	0	0	0	0	0
2015-03-25	0	0	0	0	0	0
2015-03-25 01:00:00	20.4333	39.9413	63.5899	54.5686	101.121	40.7458
2015-03-25 02:00:00	191.433	232.923	257.118	247.067	423.347	219.851
2015-03-25 03:00:00	411.55	454.901	473.428	464.015	693.185	419.382
2015-03-25 04:00:00	618.5	651.941	662.579	654.23	917.17	607.821
2015-03-25 05:00:00	769.75	797.941	800.785	795.956	1080.05	756.416
2015-03-25 06:00:00	868.433	875.999	891.721	870.144	1170.73	840.534
[truncated: 15,545 more rows]

## Sheet: Multan
Time	GHIMeasured	GHICFSR	GHIMERRA-2	GHIERA-5	GHITOA	GHICorrected
2015-01-01	0	0	0	0	0	0
2015-01-01 01:00:00	0	0	0	0	0	0
2015-01-01 02:00:00	0	0	0	0	0	0
2015-01-01 03:00:00	60.6833	175.421	168.98	162.725	335.855	125.235
2015-01-01 04:00:00	213.133	356.656	332.46	342.936	557.853	256.025
2015-01-01 05:00:00	367.017	504.218	466.976	502.603	722.947	383.015
2015-01-01 06:00:00	465.233	594.309	545.825	578.774	819.891	451.26
2015-01-01 07:00:00	505.367	619.28	562.599	575.153	842.08	450.669
2015-01-01 08:00:00	467.833	576.794	514.322	545.99	788.003	422.061
2015-01-01 09:00:00	374.833	468.553	394.695	456.787	661.34	348.08
2015-01-01 10:00:00	242.1	309.734	246.266	302.095	470.719	225.854
2015-01-01 11:00:00	90.8667	126.977	87.7601	122.323	209.402	86.4535
2015-01-01 12:00:00	0	0	0	0	0	0
2015-01-01 13:00:00	0	0	0	0	0	0
2015-01-01 14:00:00	0	0	0	0	0	0
2015-01-01 15:00:00	0	0	0	0	0	0
2015-01-01 16:00:00	0	0	0	0	0	0
2015-01-01 17:00:00	0	0	0	0	0	0
2015-01-01 18:00:00	0	0	0	0	0	0
2015-01-01 19:00:00	0	0	0	0	0	0
2015-01-01 20:00:00	0	0	0	0	0	0
2015-01-01 21:00:00	0	0	0	0	0	0
2015-01-01 22:00:00	0	0	0	0	0	0
2015-01-01 23:00:00	0	0	0	0	0	0
2015-01-02	0	0	0	0	0	0
2015-01-02 01:00:00	0	0	0	0	0	0
2015-01-02 02:00:00	0	0	0	0	0	0
2015-01-02 03:00:00	123.117	175.421	186.378	199.275	335.262	129.293
2015-01-02 04:00:00	287.233	354.515	357.247	377.611	557.799	260.799
2015-01-02 05:00:00	429.45	500.702	495.185	518.846	723.5	379.067
2015-01-02 06:00:00	503.367	591.94	562.459	607.268	821.078	463.215
2015-01-02 07:00:00	539.65	617.992	580.706	627.249	843.885	481.489
2015-01-02 08:00:00	488.767	577.872	532.652	580.031	790.367	437.507
2015-01-02 09:00:00	387.683	473.647	414.609	470.737	664.168	346.231
2015-01-02 10:00:00	240.167	315.492	261.783	311.376	473.882	221.468
2015-01-02 11:00:00	87.4667	133.958	94.8829	126.919	212.186	84.7709
2015-01-02 12:00:00	0	0	0	0	0	0
2015-01-02 13:00:00	0	0	0	0	0	0
2015-01-02 14:00:00	0	0	0	0	0	0
2015-01-02 15:00:00	0	0	0	0	0	0
2015-01-02 16:00:00	0	0	0	0	0	0
2015-01-02 17:00:00	0	0	0	0	0	0
2015-01-02 18:00:00	0	0	0	0	0	0
2015-01-02 19:00:00	0	0	0	0	0	0
2015-01-02 20:00:00	0	0	0	0	0	0
2015-01-02 21:00:00	0	0	0	0	0	0
2015-01-02 22:00:00	0	0	0	0	0	0
2015-01-02 23:00:00	0	0	0	0	0	0
2015-01-03	0	0	0	0	0	0
2015-01-03 01:00:00	0	0	0	0	0	0
2015-01-03 02:00:00	0	0	0	0	0	0
2015-01-03 03:00:00	110.433	168.955	153.867	191.801	334.806	143.073
2015-01-03 04:00:00	267.9	342.774	304.907	367.405	557.885	273.671
2015-01-03 05:00:00	410.567	490.203	430.662	507.495	724.194	386.747
2015-01-03 06:00:00	498.017	579.423	502.55	593.95	822.404	461.82
2015-01-03 07:00:00	523.55	606.28	522.436	615.497	845.824	479.654
2015-01-03 08:00:00	513.083	565.929	480.791	571.706	792.856	439.953
2015-01-03 09:00:00	428.533	465.59	379.021	455.966	667.109	344.719
2015-01-03 10:00:00	267.1	309.306	237.401	302.065	477.146	225.69
2015-01-03 11:00:00	117.2	130.031	84.8781	126.273	235.906	97.0058
2015-01-03 12:00:00	0	0	0	0	0	0
2015-01-03 13:00:00	0	0	0	0	0	0
2015-01-03 14:00:00	0	0	0	0	0	0
2015-01-03 15:00:00	0	0	0	0	0	0
2015-01-03 16:00:00	0	0	0	0	0	0
2015-01-03 17:00:00	0	0	0	0	0	0
2015-01-03 18:00:00	0	0	0	0	0	0
2015-01-03 19:00:00	0	0	0	0	0	0
2015-01-03 20:00:00	0	0	0	0	0	0
2015-01-03 21:00:00	0	0	0	0	0	0
2015-01-03 22:00:00	0	0	0	0	0	0
2015-01-03 23:00:00	0	0	0	0	0	0
2015-01-04	0	0	0	0	0	0
2015-01-04 01:00:00	0	0	0	0	0	0
2015-01-04 02:00:00	0	0	0	0	0	0
2015-01-04 03:00:00	29.9667	168.955	169.127	186.833	334.486	127.741
2015-01-04 04:00:00	62.5	342.489	331.612	364.702	558.112	255.623
2015-01-04 05:00:00	84.7333	490.146	464.554	509.838	725.03	372.133
2015-01-04 06:00:00	97.4833	576.886	500.855	552.499	823.869	425.387
2015-01-04 07:00:00	91.9667	603.68	517.124	585.628	847.894	452.725
2015-01-04 08:00:00	77.9833	561.739	472.331	549.883	795.468	420.855
2015-01-04 09:00:00	65.05	458.93	359.131	429.406	670.161	328.797
2015-01-04 10:00:00	40.95	307.606	220.157	286.786	480.507	223.37
2015-01-04 11:00:00	18.0167	129.581	77.7034	120.301	239.425	99.2767
2015-01-04 12:00:00	0	0	0	0	0	0
2015-01-04 13:00:00	0	0	0	0	0	0
2015-01-04 14:00:00	0	0	0	0	0	0
2015-01-04 15:00:00	0	0	0	0	0	0
2015-01-04 16:00:00	0	0	0	0	0	0
2015-01-04 17:00:00	0	0	0	0	0	0
2015-01-04 18:00:00	0	0	0	0	0	0
2015-01-04 19:00:00	0	0	0	0	0	0
2015-01-04 20:00:00	0	0	0	0	0	0
2015-01-04 21:00:00	0	0	0	0	0	0
2015-01-04 22:00:00	0	0	0	0	0	0
2015-01-04 23:00:00	0	0	0	0	0	0
2015-01-05	0	0	0	0	0	0
2015-01-05 01:00:00	0	0	0	0	0	0
2015-01-05 02:00:00	0	0	0	0	0	0
2015-01-05 03:00:00	21.35	168.955	155.724	176.443	334.303	131.537
2015-01-05 04:00:00	78.1833	347.489	311.111	350.507	558.481	256.525
2015-01-05 05:00:00	240.033	491.489	441.614	463.497	726.007	343.863
2015-01-05 06:00:00	334.333	587.34	520.763	505.151	825.471	381.295
2015-01-05 07:00:00	459.3	615.34	539.762	527.126	850.095	398.782
2015-01-05 08:00:00	448.2	575.703	494.534	458.266	798.201	343.589
2015-01-05 09:00:00	363.55	472.794	355.107	369.184	673.322	289.598
2015-01-05 10:00:00	231.65	317.924	216.514	257.77	483.965	209.62
2015-01-05 11:00:00	91.2	135.82	75.2081	111.367	243.027	101.829
2015-01-05 12:00:00	0	0	0	0	0	0
2015-01-05 13:00:00	0	0	0	0	0	0
2015-01-05 14:00:00	0	0	0	0	0	0
2015-01-05 15:00:00	0	0	0	0	0	0
2015-01-05 16:00:00	0	0	0	0	0	0
2015-01-05 17:00:00	0	0	0	0	0	0
2015-01-05 18:00:00	0	0	0	0	0	0
2015-01-05 19:00:00	0	0	0	0	0	0
2015-01-05 20:00:00	0	0	0	0	0	0
2015-01-05 21:00:00	0	0	0	0	0	0
2015-01-05 22:00:00	0	0	0	0	0	0
2015-01-05 23:00:00	0	0	0	0	0	0
2015-01-06	0	0	0	0	0	0
2015-01-06 01:00:00	0	0	0	0	0	0
2015-01-06 02:00:00	0	0	0	0	0	0
2015-01-06 03:00:00	46.9833	169.183	170.802	184.839	334.259	124.105
2015-01-06 04:00:00	88.1	352.26	334.381	367.179	558.99	255.191
2015-01-06 05:00:00	122.433	498.489	469.819	508.696	727.124	365.425
2015-01-06 06:00:00	261.267	591.917	524.625	560.532	827.209	420.028
2015-01-06 07:00:00	309.5	619.969	547.617	616.659	852.424	463.993
2015-01-06 08:00:00	421.05	581.771	506.425	576.78	801.052	427.362
2015-01-06 09:00:00	369.467	477.99	392.988	471.245	676.59	343.283
2015-01-06 10:00:00	246.3	325.053	247.16	313.741	487.515	226.749
2015-01-06 11:00:00	70.0833	138.252	89.8098	132.589	246.707	96.9714
2015-01-06 12:00:00	0	0	0	0	0	0
2015-01-06 13:00:00	0	0	0	0	0	0
2015-01-06 14:00:00	0	0	0	0	0	0
2015-01-06 15:00:00	0	0	0	0	0	0
2015-01-06 16:00:00	0	0	0	0	0	0
2015-01-06 17:00:00	0	0	0	0	0	0
2015-01-06 18:00:00	0	0	0	0	0	0
2015-01-06 19:00:00	0	0	0	0	0	0
2015-01-06 20:00:00	0	0	0	0	0	0
2015-01-06 21:00:00	0	0	0	0	0	0
2015-01-06 22:00:00	0	0	0	0	0	0
2015-01-06 23:00:00	0	0	0	0	0	0
2015-01-07	0	0	0	0	0	0
2015-01-07 01:00:00	0	0	0	0	0	0
2015-01-07 02:00:00	0	0	0	0	0	0
2015-01-07 03:00:00	29.4167	176.955	192.841	118.703	334.353	77.8891
2015-01-07 04:00:00	71.5833	357.347	364.457	226.9	559.64	149.384
2015-01-07 05:00:00	150.933	509.63	502.807	376.839	728.381	259.03
2015-01-07 06:00:00	180.683	605.431	590.144	432.429	829.082	303.155
2015-01-07 07:00:00	305.667	635.369	609.777	548.662	854.881	394.97
2015-01-07 08:00:00	394.35	594.763	562.179	568.034	804.02	404.169
2015-01-07 09:00:00	373.7	491.855	391.75	478.849	679.962	350.464
2015-01-07 10:00:00	255.933	334.282	246.748	321.739	491.157	234.022
2015-01-07 11:00:00	107.15	148.153	90.0636	137.99	250.465	105.548
2015-01-07 12:00:00	0	0	0	0	0	0
2015-01-07 13:00:00	0	0	0	0	0	0
2015-01-07 14:00:00	0	0	0	0	0	0
2015-01-07 15:00:00	0	0	0	0	0	0
2015-01-07 16:00:00	0	0	0	0	0	0
2015-01-07 17:00:00	0	0	0	0	0	0
2015-01-07 18:00:00	0	0	0	0	0	0
2015-01-07 19:00:00	0	0	0	0	0	0
2015-01-07 20:00:00	0	0	0	0	0	0
2015-01-07 21:00:00	0	0	0	0	0	0
2015-01-07 22:00:00	0	0	0	0	0	0
2015-01-07 23:00:00	0	0	0	0	0	0
2015-01-08	0	0	0	0	0	0
2015-01-08 01:00:00	0	0	0	0	0	0
2015-01-08 02:00:00	0	0	0	0	0	0
2015-01-08 03:00:00	21.6333	173.183	200.072	93.9831	334.585	56.1851
2015-01-08 04:00:00	39.3333	358.26	374.08	208.01	560.43	131.24
2015-01-08 05:00:00	51.2	506.489	511.912	303.722	729.777	198.73
2015-01-08 06:00:00	63.0833	601.431	591.66	358.263	831.088	241.933
2015-01-08 07:00:00	88.1167	630.226	610.12	432.945	857.463	300.412
2015-01-08 08:00:00	84.1333	591.657	561.395	465.357	807.102	322.879
2015-01-08 09:00:00	99.3667	483.875	435.579	440.015	683.435	300.58
2015-01-08 10:00:00	57.5333	326.797	277.759	321.55	494.886	208.011
2015-01-08 11:00:00	23.1667	139.71	103.824	139.454	254.297	86.0171
2015-01-08 12:00:00	0	0	0	0	0	0
2015-01-08 13:00:00	0	0	0	0	0	0
2015-01-08 14:00:00	0	0	0	0	0	0
2015-01-08 15:00:00	0	0	0	0	0	0
2015-01-08 16:00:00	0	0	0	0	0	0
2015-01-08 17:00:00	0	0	0	0	0	0
2015-01-08 18:00:00	0	0	0	0	0	0
2015-01-08 19:00:00	0	0	0	0	0	0
2015-01-08 20:00:00	0	0	0	0	0	0
2015-01-08 21:00:00	0	0	0	0	0	0
2015-01-08 22:00:00	0	0	0	0	0	0
2015-01-08 23:00:00	0	0	0	0	0	0
2015-01-09	0	0	0	0	0	0
2015-01-09 01:00:00	0	0	0	0	0	0
2015-01-09 02:00:00	0	0	0	0	0	0
2015-01-09 03:00:00	44.4167	161.261	161.321	107.448	334.957	81.9881
2015-01-09 04:00:00	112.767	338.56	321.3	202.643	561.361	144.192
2015-01-09 05:00:00	168.95	488.149	451.72	344.3	731.311	243.185
2015-01-09 06:00:00	226.683	573.806	538.778	386.876	833.228	270.837
2015-01-09 07:00:00	464.967	617.4	557.543	482.997	860.169	347.688
2015-01-09 08:00:00	494.717	572.966	512.59	413.388	810.297	291.509
2015-01-09 09:00:00	412.317	483.932	367.306	353.123	687.008	265.265
2015-01-09 10:00:00	271.533	331.896	228.602	262.335	498.7	204.105
2015-01-09 11:00:00	120.183	146.725	82.1976	107.938	258.201	95.8725
2015-01-09 12:00:00	0	0	0	0	0	0
2015-01-09 13:00:00	0	0	0	0	0	0
2015-01-09 14:00:00	0	0	0	0	0	0
2015-01-09 15:00:00	0	0	0	0	0	0
2015-01-09 16:00:00	0	0	0	0	0	0
2015-01-09 17:00:00	0	0	0	0	0	0
2015-01-09 18:00:00	0	0	0	0	0	0
2015-01-09 19:00:00	0	0	0	0	0	0
2015-01-09 20:00:00	0	0	0	0	0	0
2015-01-09 21:00:00	0	0	0	0	0	0
2015-01-09 22:00:00	0	0	0	0	0	0
2015-01-09 23:00:00	0	0	0	0	0	0
2015-01-10	0	0	0	0	0	0
2015-01-10 01:00:00	0	0	0	0	0	0
2015-01-10 02:00:00	0	0	0	0	0	0
2015-01-10 03:00:00	48	173.183	191.227	136.582	335.467	84.0174
2015-01-10 04:00:00	89.4667	360.989	362.825	257.598	562.432	168.145
2015-01-10 05:00:00	136.333	509.76	500.128	391.677	732.981	264.33
2015-01-10 06:00:00	242.717	598.374	585.99	506.63	835.498	353.586
2015-01-10 07:00:00	420.817	628.426	605.007	621.19	862.996	445.491
2015-01-10 08:00:00	452.867	587.857	556.879	589.508	813.601	414.539
2015-01-10 09:00:00	378.717	488.886	424.449	483.124	690.677	333.149
2015-01-10 10:00:00	248.35	333.027	270.853	326.74	502.598	216.259
2015-01-10 11:00:00	120.933	146.557	99.265	142.15	262.174	94.4283
2015-01-10 12:00:00	0	0	0	0	0	0
2015-01-10 13:00:00	0	0	0	0	0	0
2015-01-10 14:00:00	0	0	0	0	0	0
2015-01-10 15:00:00	0	0	0	0	0	0
2015-01-10 16:00:00	0	0	0	0	0	0
2015-01-10 17:00:00	0	0	0	0	0	0
2015-01-10 18:00:00	0	0	0	0	0	0
2015-01-10 19:00:00	0	0	0	0	0	0
2015-01-10 20:00:00	0	0	0	0	0	0
2015-01-10 21:00:00	0	0	0	0	0	0
2015-01-10 22:00:00	0	0	0	0	0	0
2015-01-10 23:00:00	0	0	0	0	0	0
2015-01-11	0	0	0	0	0	0
2015-01-11 01:00:00	0	0	0	0	0	0
2015-01-11 02:00:00	0	0	0	0	0	0
2015-01-11 03:00:00	63.5833	172.955	187.858	199.905	336.117	120.059
2015-01-11 04:00:00	125.717	356.062	355.362	383.002	563.642	249.414
2015-01-11 05:00:00	215.433	505.847	488.756	526.317	734.789	364.083
2015-01-11 06:00:00	430.55	596.431	556.169	612.844	837.897	441.709
2015-01-11 07:00:00	516.25	629.288	573.331	635.679	865.942	462.513
2015-01-11 08:00:00	496.25	591.844	525.744	592.142	817.013	424.305
2015-01-11 09:00:00	440.767	491.692	419.485	485.397	694.441	336.516
2015-01-11 10:00:00	301.333	337.444	265.202	329.705	506.575	222.23
2015-01-11 11:00:00	148.3	151.34	98.8147	145.468	266.213	99.5053
2015-01-11 12:00:00	0	0	0	0	0	0
2015-01-11 13:00:00	0	0	0	0	0	0
2015-01-11 14:00:00	0	0	0	0	0	0
2015-01-11 15:00:00	0	0	0	0	0	0
2015-01-11 16:00:00	0	0	0	0	0	0
2015-01-11 17:00:00	0	0	0	0	0	0
2015-01-11 18:00:00	0	0	0	0	0	0
2015-01-11 19:00:00	0	0	0	0	0	0
2015-01-11 20:00:00	0	0	0	0	0	0
2015-01-11 21:00:00	0	0	0	0	0	0
2015-01-11 22:00:00	0	0	0	0	0	0
2015-01-11 23:00:00	0	0	0	0	0	0
2015-01-12	0	0	0	0	0	0
2015-01-12 01:00:00	0	0	0	0	0	0
2015-01-12 02:00:00	0	0	0	0	0	0
2015-01-12 03:00:00	109.083	172.955	179.15	166.014	336.907	108.424
2015-01-12 04:00:00	249.567	353.489	341.208	319.731	564.992	213.785
2015-01-12 05:00:00	392.117	508.576	474.851	469.562	736.731	327.13
2015-01-12 06:00:00	487.017	603.343	524.199	558.174	840.424	406.689
2015-01-12 07:00:00	512.667	635.17	540.955	615.452	869.006	452.97
2015-01-12 08:00:00	503.417	598.257	498.357	596.479	820.53	435.047
2015-01-12 09:00:00	407.667	496.361	372.114	482.558	698.295	354.25
2015-01-12 10:00:00	264.083	343.127	229.959	321.739	510.629	240.875
2015-01-12 11:00:00	116.067	154.164	82.8963	137.626	270.315	112.732
2015-01-12 12:00:00	0	0	0	0	0	0
2015-01-12 13:00:00	0	0	0	0	0	0
2015-01-12 14:00:00	0	0	0	0	0	0
2015-01-12 15:00:00	0	0	0	0	0	0
2015-01-12 16:00:00	0	0	0	0	0	0
2015-01-12 17:00:00	0	0	0	0	0	0
2015-01-12 18:00:00	0	0	0	0	0	0
2015-01-12 19:00:00	0	0	0	0	0	0
2015-01-12 20:00:00	0	0	0	0	0	0
2015-01-12 21:00:00	0	0	0	0	0	0
2015-01-12 22:00:00	0	0	0	0	0	0
2015-01-12 23:00:00	0	0	0	0	0	0
2015-01-13	0	0	0	0	0	0
2015-01-13 01:00:00	0	0	0	0	0	0
2015-01-13 02:00:00	0	0	0	0	0	0
2015-01-13 03:00:00	6.01667	40.0126	119.419	166.053	337.835	52.2187
2015-01-13 04:00:00	40.05	58.3564	219.444	342.034	566.48	157.173
2015-01-13 05:00:00	92.3333	68.0895	277.985	449.245	738.807	269.138
2015-01-13 06:00:00	79.2667	101.677	335.345	504.825	843.077	343.628
2015-01-13 07:00:00	159.933	211.859	345.324	546.62	872.185	397.342
2015-01-13 08:00:00	360	443.007	352.978	457.021	824.148	342.07
2015-01-13 09:00:00	209.683	396.439	291.468	390.572	702.237	292.121
2015-01-13 10:00:00	111.433	308.404	210.118	264.936	514.757	201.571
2015-01-13 11:00:00	51.4833	138.221	83.4324	118.915	274.478	90.7407
2015-01-13 12:00:00	0	0	0	0	0	0
2015-01-13 13:00:00	0	0	0	0	0	0
2015-01-13 14:00:00	0	0	0	0	0	0
2015-01-13 15:00:00	0	0	0	0	0	0
2015-01-13 16:00:00	0	0	0	0	0	0
2015-01-13 17:00:00	0	0	0	0	0	0
2015-01-13 18:00:00	0	0	0	0	0	0
2015-01-13 19:00:00	0	0	0	0	0	0
2015-01-13 20:00:00	0	0	0	0	0	0
2015-01-13 21:00:00	0	0	0	0	0	0
2015-01-13 22:00:00	0	0	0	0	0	0
2015-01-13 23:00:00	0	0	0	0	0	0
2015-01-14	0	0	0	0	0	0
2015-01-14 01:00:00	0	0	0	0	0	0
2015-01-14 02:00:00	0	0	0	0	0	0
2015-01-14 03:00:00	104.183	166.974	158.546	186.935	338.902	129.235
2015-01-14 04:00:00	256.033	349.547	310.006	367.64	568.105	259.057
2015-01-14 05:00:00	400.917	497.489	438.545	513.819	741.015	368.385
2015-01-14 06:00:00	509.983	598.283	521.844	578.778	845.853	421.687
2015-01-14 07:00:00	562.267	630.283	539.918	574.382	875.477	419.021
2015-01-14 08:00:00	529.367	593.283	494.18	438.94	827.867	312.935
2015-01-14 09:00:00	417.333	493.1	407.708	273.984	706.265	188.833
2015-01-14 10:00:00	160.75	343.737	260.664	197.94	518.956	144.197
2015-01-14 11:00:00	101.333	159.737	100.064	86.6466	278.699	73.9547
2015-01-14 12:00:00	0	0	0	0	0	0
2015-01-14 13:00:00	0	0	0	0	0	0
2015-01-14 14:00:00	0	0	0	0	0	0
2015-01-14 15:00:00	0	0	0	0	0	0
2015-01-14 16:00:00	0	0	0	0	0	0
2015-01-14 17:00:00	0	0	0	0	0	0
2015-01-14 18:00:00	0	0	0	0	0	0
2015-01-14 19:00:00	0	0	0	0	0	0
2015-01-14 20:00:00	0	0	0	0	0	0
2015-01-14 21:00:00	0	0	0	0	0	0
2015-01-14 22:00:00	0	0	0	0	0	0
2015-01-14 23:00:00	0	0	0	0	0	0
2015-01-15	0	0	0	0	0	0
2015-01-15 01:00:00	0	0	0	0	0	0
2015-01-15 02:00:00	0	0	0	0	0	0
2015-01-15 03:00:00	42.1333	169.183	221.425	199.084	340.109	93.9265
2015-01-15 04:00:00	108.983	354.989	400.794	380.899	569.867	224.462
2015-01-15 05:00:00	278.783	501.76	540.97	528.186	743.354	346.073
2015-01-15 06:00:00	498.933	601.4	571.265	527.887	848.752	370.988
2015-01-15 07:00:00	539.717	634.319	589.318	529.945	878.879	374.131
2015-01-15 08:00:00	503.883	599.766	541.887	383.294	831.682	258.269
2015-01-15 09:00:00	416.967	499.932	412.579	407.361	710.375	284.398
2015-01-15 10:00:00	288.767	345.996	262.291	262.573	523.222	183.879
2015-01-15 11:00:00	137.217	164.283	99.7568	151.046	282.974	110.065
2015-01-15 12:00:00	0	0	0	0	0	0
2015-01-15 13:00:00	0	0	0	0	0	0
2015-01-15 14:00:00	0	0	0	0	0	0
2015-01-15 15:00:00	0	0	0	0	0	0
2015-01-15 16:00:00	0	0	0	0	0	0
2015-01-15 17:00:00	0	0	0	0	0	0
2015-01-15 18:00:00	0	0	0	0	0	0
2015-01-15 19:00:00	0	0	0	0	0	0
2015-01-15 20:00:00	0	0	0	0	0	0
2015-01-15 21:00:00	0	0	0	0	0	0
2015-01-15 22:00:00	0	0	0	0	0	0
2015-01-15 23:00:00	0	0	0	0	0	0
2015-01-16	0	0	0	0	0	0
2015-01-16 01:00:00	0	0	0	0	0	0
2015-01-16 02:00:00	0	0	0	0	0	0
2015-01-16 03:00:00	67.0833	176.955	209.925	204.503	341.455	112.186
2015-01-16 04:00:00	171.483	359.489	386.415	389.232	571.765	239.681
2015-01-16 05:00:00	383.95	510.919	526.67	537.919	745.823	360.834
2015-01-16 06:00:00	547.417	612.912	602.695	630.185	851.771	446.184
2015-01-16 07:00:00	582.033	645.768	622.69	656.609	882.389	470.472
2015-01-16 08:00:00	530.633	611.418	575.085	615.338	835.591	432.277
2015-01-16 09:00:00	442.4	511.366	456.003	510.382	714.564	344.778
2015-01-16 10:00:00	288.35	357.637	298.455	352.889	527.554	224.724
2015-01-16 11:00:00	171.333	169.82	119.449	165.072	287.3	100.42
2015-01-16 12:00:00	0	0	0	0	0	0
2015-01-16 13:00:00	0	0	0	0	0	0
2015-01-16 14:00:00	0	0	0	0	0	0
2015-01-16 15:00:00	0	0	0	0	0	0
2015-01-16 16:00:00	0	0	0	0	0	0
2015-01-16 17:00:00	0	0	0	0	0	0
2015-01-16 18:00:00	0	0	0	0	0	0
2015-01-16 19:00:00	0	0	0	0	0	0
2015-01-16 20:00:00	0	0	0	0	0	0
2015-01-16 21:00:00	0	0	0	0	0	0
2015-01-16 22:00:00	0	0	0	0	0	0
2015-01-16 23:00:00	0	0	0	0	0	0
2015-01-17	0	0	0	0	0	0
2015-01-17 01:00:00	0	0	0	0	0	0
2015-01-17 02:00:00	0	0	0	0	0	0
2015-01-17 03:00:00	151.817	175.639	222.414	206.477	342.939	104.21
2015-01-17 04:00:00	335.333	364.26	402.074	392.729	573.799	238.273
2015-01-17 05:00:00	487.917	520.146	542.131	540.138	748.42	360.705
2015-01-17 06:00:00	580.75	614.829	624.31	632.968	854.907	445.12
2015-01-17 07:00:00	628.317	648.829	639.534	659.91	886.004	471.547
2015-01-17 08:00:00	601.833	612.285	587.29	618.765	839.59	433.541
2015-01-17 09:00:00	503.883	513.189	462.932	513.592	718.829	345.795
2015-01-17 10:00:00	354.117	357.413	300.08	355.521	531.946	226.147
2015-01-17 11:00:00	170	171.309	118.575	167.17	291.674	104.906
2015-01-17 12:00:00	0	0	0	0	0	0
2015-01-17 13:00:00	0	0	0	0	0	0
2015-01-17 14:00:00	0	0	0	0	0	0
2015-01-17 15:00:00	0	0	0	0	0	0
2015-01-17 16:00:00	0	0	0	0	0	0
2015-01-17 17:00:00	0	0	0	0	0	0
2015-01-17 18:00:00	0	0	0	0	0	0
2015-01-17 19:00:00	0	0	0	0	0	0
2015-01-17 20:00:00	0	0	0	0	0	0
2015-01-17 21:00:00	0	0	0	0	0	0
2015-01-17 22:00:00	0	0	0	0	0	0
2015-01-17 23:00:00	0	0	0	0	0	0
2015-01-18	0	0	0	0	0	0
2015-01-18 01:00:00	0	0	0	0	0	0
2015-01-18 02:00:00	0	0	0	0	0	0
2015-01-18 03:00:00	139.433	179.317	208.112	205.316	344.562	116.857
2015-01-18 04:00:00	315.367	365.489	380.857	390.436	575.967	248.972
2015-01-18 05:00:00	463.6	515.489	517.327	539.037	751.144	368.31
2015-01-18 06:00:00	549.5	616.829	584.17	633.058	858.159	456.178
2015-01-18 07:00:00	591.283	649.799	603.766	660.395	889.721	480.823
2015-01-18 08:00:00	562.633	615.392	556.326	619.794	843.678	444.222
2015-01-18 09:00:00	464.6	515.34	441.314	515.438	723.166	357.56
2015-01-18 10:00:00	323.65	364.184	284.193	358.105	536.396	241.1
2015-01-18 11:00:00	155.483	174.309	111.649	169.934	296.093	114.615
2015-01-18 12:00:00	0	0	0	0	0	0
2015-01-18 13:00:00	0	0	0	0	0	0
2015-01-18 14:00:00	0	0	0	0	0	0
2015-01-18 15:00:00	0	0	0	0	0	0
2015-01-18 16:00:00	0	0	0	0	0	0
2015-01-18 17:00:00	0	0	0	0	0	0
2015-01-18 18:00:00	0	0	0	0	0	0
2015-01-18 19:00:00	0	0	0	0	0	0
2015-01-18 20:00:00	0	0	0	0	0	0
2015-01-18 21:00:00	0	0	0	0	0	0
2015-01-18 22:00:00	0	0	0	0	0	0
2015-01-18 23:00:00	0	0	0	0	0	0
2015-01-19	0	0	0	0	0	0
2015-01-19 01:00:00	0	0	0	0	0	0
2015-01-19 02:00:00	0	0	0	0	0	0
2015-01-19 03:00:00	151.2	179.546	210.516	205.988	346.322	116.943
2015-01-19 04:00:00	317.083	368.119	384.962	389.254	578.268	248.685
2015-01-19 05:00:00	461.55	521.905	524.009	539.054	753.993	369.954
2015-01-19 06:00:00	562.35	619.374	589.13	630.179	861.525	455.271
2015-01-19 07:00:00	603.633	652.283	608.49	656.535	893.538	479.411
2015-01-19 08:00:00	561.983	617.829	560.719	616.941	847.849	443.433
2015-01-19 09:00:00	463.517	517.932	450.431	512.888	727.572	354.877
2015-01-19 10:00:00	296.45	363.996	292.036	356.72	540.901	236.803
2015-01-19 11:00:00	142.933	176.439	116.78	170.054	300.554	111.988
2015-01-19 12:00:00	0	0	0	0	0	0
2015-01-19 13:00:00	0	0	0	0	0	0
2015-01-19 14:00:00	0	0	0	0	0	0
2015-01-19 15:00:00	0	0	0	0	0	0
2015-01-19 16:00:00	0	0	0	0	0	0
2015-01-19 17:00:00	0	0	0	0	0	0
2015-01-19 18:00:00	0	0	0	0	0	0
2015-01-19 19:00:00	0	0	0	0	0	0
2015-01-19 20:00:00	0	0	0	0	0	0
2015-01-19 21:00:00	0	0	0	0	0	0
2015-01-19 22:00:00	0	0	0	0	0	0
2015-01-19 23:00:00	0	0	0	0	0	0
2015-01-20	0	0	0	0	0	0
2015-01-20 01:00:00	0	0	0	0	0	0
2015-01-20 02:00:00	0	0	0	0	0	0
2015-01-20 03:00:00	132.833	178.261	117.809	167.652	348.22	160.226
2015-01-20 04:00:00	297.167	370.13	246.74	350.553	580.701	293.185
2015-01-20 05:00:00	433.067	519.394	444.223	501.204	756.964	369.536
2015-01-20 06:00:00	528.55	605.335	500.749	598.192	865.001	449.983
2015-01-20 07:00:00	549.45	630.934	441.467	647.758	897.451	504.065
2015-01-20 08:00:00	520.533	595.248	413.113	608.555	852.102	471.319
2015-01-20 09:00:00	412.133	502.036	344.958	492.323	732.044	377.412
2015-01-20 10:00:00	217.45	338.518	247.386	349.092	545.456	248.94
2015-01-20 11:00:00	123.15	151.1	102.286	169.495	305.052	109.783
2015-01-20 12:00:00	0	0	0	0	0	0
2015-01-20 13:00:00	0	0	0	0	0	0
2015-01-20 14:00:00	0	0	0	0	0	0
2015-01-20 15:00:00	0	0	0	0	0	0
2015-01-20 16:00:00	0	0	0	0	0	0
2015-01-20 17:00:00	0	0	0	0	0	0
2015-01-20 18:00:00	0	0	0	0	0	0
2015-01-20 19:00:00	0	0	0	0	0	0
2015-01-20 20:00:00	0	0	0	0	0	0
2015-01-20 21:00:00	0	0	0	0	0	0
2015-01-20 22:00:00	0	0	0	0	0	0
2015-01-20 23:00:00	0	0	0	0	0	0
2015-01-21	0	0	0	0	0	0
2015-01-21 01:00:00	0	0	0	0	0	0
2015-01-21 02:00:00	0	0	0	0	0	0
2015-01-21 03:00:00	17.6	43.4701	99.8617	169.953	350.255	76.863
2015-01-21 04:00:00	32.6833	51.4441	223.024	308.206	583.265	141.811
2015-01-21 05:00:00	52.95	53.8703	394.558	342.208	760.057	165.379
2015-01-21 06:00:00	146.833	70.1369	515.407	313.64	868.586	170.06
2015-01-21 07:00:00	132.8	180.486	525.794	292.152	901.458	175.353
2015-01-21 08:00:00	59.35	332.887	474.855	224.577	856.433	127.986
2015-01-21 09:00:00	76.55	264.613	364.693	251.866	736.578	139.62
2015-01-21 10:00:00	102.183	145.346	228.95	197.217	550.059	79.8203
2015-01-21 11:00:00	36.9	44.2998	91.0283	83.1604	309.586	5.16941
2015-01-21 12:00:00	0	0	0	0	0	0
2015-01-21 13:00:00	0	0	0	0	0	0
2015-01-21 14:00:00	0	0	0	0	0	0
2015-01-21 15:00:00	0	0	0	0	0	0
2015-01-21 16:00:00	0	0	0	0	0	0
2015-01-21 17:00:00	0	0	0	0	0	0
2015-01-21 18:00:00	0	0	0	0	0	0
2015-01-21 19:00:00	0	0	0	0	0	0
2015-01-21 20:00:00	0	0	0	0	0	0
2015-01-21 21:00:00	0	0	0	0	0	0
2015-01-21 22:00:00	0	0	0	0	0	0
2015-01-21 23:00:00	0	0	0	0	0	0
2015-01-22	0	0	0	0	0	0
2015-01-22 01:00:00	0	0	0	0	0	0
2015-01-22 02:00:00	0	0	0	0	0	0
2015-01-22 03:00:00	18.2167	30	145.563	153.87	352.426	29.5006
2015-01-22 04:00:00	73.9167	73.844	295.557	313.074	585.959	122.764
2015-01-22 05:00:00	250.433	123.575	438.735	385.448	763.269	203.377
2015-01-22 06:00:00	189.483	195.837	600.539	356.694	872.277	204.126
2015-01-22 07:00:00	137.083	345.091	621.986	418.799	905.556	276.099
2015-01-22 08:00:00	174.967	553.298	574.647	311.86	860.839	202.036
2015-01-22 09:00:00	189.85	503.76	451.571	321.53	741.17	219.219
2015-01-22 10:00:00	143.633	368.055	294.817	190.604	554.706	135.813
2015-01-22 11:00:00	118.55	182.556	119.885	93.3812	314.15	77.7619
2015-01-22 12:00:00	0	0	0	0	0	0
2015-01-22 13:00:00	0	0	0	0	0	0
2015-01-22 14:00:00	0	0	0	0	0	0
2015-01-22 15:00:00	0	0	0	0	0	0
2015-01-22 16:00:00	0	0	0	0	0	0
2015-01-22 17:00:00	0	0	0	0	0	0
2015-01-22 18:00:00	0	0	0	0	0	0
2015-01-22 19:00:00	0	0	0	0	0	0
2015-01-22 20:00:00	0	0	0	0	0	0
2015-01-22 21:00:00	0	0	0	0	0	0
2015-01-22 22:00:00	0	0	0	0	0	0
2015-01-22 23:00:00	0	0	0	0	0	0
2015-01-23	0	0	0	0	0	0
2015-01-23 01:00:00	0	0	0	0	0	0
2015-01-23 02:00:00	0	0	0	0	0	0
2015-01-23 03:00:00	142.083	178.183	219.258	207.719	354.732	118.338
2015-01-23 04:00:00	329.617	365.26	394.359	384.692	588.78	248.971
2015-01-23 05:00:00	485.583	521.489	532.232	538.056	766.598	378.831
2015-01-23 06:00:00	590.717	620.374	600.715	615.045	876.071	454.596
2015-01-23 07:00:00	617.633	655.283	614.422	564.427	909.742	418.007
2015-01-23 08:00:00	586.25	619.906	562.476	534.904	865.315	392.007
2015-01-23 09:00:00	468.583	521.796	448.103	389.836	745.818	277.988
2015-01-23 10:00:00	302.65	371.481	291.496	247.698	559.393	178.359
2015-01-23 11:00:00	105.05	185.768	118.599	118.871	318.743	94.9369
2015-01-23 12:00:00	0	0	0	0	0	0
2015-01-23 13:00:00	0	0	0	0	0	0
2015-01-23 14:00:00	0	0	0	0	0	0
2015-01-23 15:00:00	0	0	0	0	0	0
2015-01-23 16:00:00	0	0	0	0	0	0
2015-01-23 17:00:00	0	0	0	0	0	0
2015-01-23 18:00:00	0	0	0	0	0	0
2015-01-23 19:00:00	0	0	0	0	0	0
2015-01-23 20:00:00	0	0	0	0	0	0
2015-01-23 21:00:00	0	0	0	0	0	0
2015-01-23 22:00:00	0	0	0	0	0	0
2015-01-23 23:00:00	0	0	0	0	0	0
2015-01-24	0	0	0	0	0	0
2015-01-24 01:00:00	0	0	0	0	0	0
2015-01-24 02:00:00	0	0	0	0	0	0
2015-01-24 03:00:00	48.45	180.639	212.955	212.489	357.173	128.379
2015-01-24 04:00:00	103.95	371.416	389.968	405.425	591.728	270.945
2015-01-24 05:00:00	192.267	526.607	529.469	557.782	770.041	399.074
2015-01-24 06:00:00	336.8	628.4	523.044	632.904	879.966	489.405
2015-01-24 07:00:00	429.55	653.554	457.763	611.192	914.012	486.351
2015-01-24 08:00:00	393.033	594.692	406.488	533.799	869.86	426.577
2015-01-24 09:00:00	315.817	475.491	352.762	412.703	750.517	321.23
2015-01-24 10:00:00	298.733	320.435	235.758	260.073	564.117	200.151
2015-01-24 11:00:00	154.933	150.515	79.5269	121.448	323.361	111.186
2015-01-24 12:00:00	0	0	0	0	0	0
2015-01-24 13:00:00	0	0	0	0	0	0
2015-01-24 14:00:00	0	0	0	0	0	0
2015-01-24 15:00:00	0	0	0	0	0	0
2015-01-24 16:00:00	0	0	0	0	0	0
2015-01-24 17:00:00	0	0	0	0	0	0
2015-01-24 18:00:00	0	0	0	0	0	0
2015-01-24 19:00:00	0	0	0	0	0	0
2015-01-24 20:00:00	0	0	0	0	0	0
2015-01-24 21:00:00	0	0	0	0	0	0
2015-01-24 22:00:00	0	0	0	0	0	0
2015-01-24 23:00:00	0	0	0	0	0	0
2015-01-25	0	0	0	0	0	0
2015-01-25 01:00:00	0	0	0	0	0	0
2015-01-25 02:00:00	0	0	0	0	0	0
2015-01-25 03:00:00	34.9167	184.546	215.693	205.15	359.747	128.107
2015-01-25 04:00:00	79.9	374.989	389.809	345.966	594.8	236.732
2015-01-25 05:00:00	165.933	531.034	527.94	496.879	773.597	360.134
2015-01-25 06:00:00	202.733	632.406	637.297	536.02	883.958	395.003
2015-01-25 07:00:00	237.017	668.457	653.637	519.299	918.364	385.281
2015-01-25 08:00:00	392.55	636.716	601.6	461.165	874.469	336.188
2015-01-25 09:00:00	447.95	537.964	461.897	357.763	755.265	260.794
2015-01-25 10:00:00	303.183	383.886	302.392	286.177	568.875	207.428
2015-01-25 11:00:00	141.717	196.611	125.313	162.761	328.001	122.596
2015-01-25 12:00:00	0	0	0	0	0	0
2015-01-25 13:00:00	0	0	0	0	0	0
2015-01-25 14:00:00	0	0	0	0	0	0
2015-01-25 15:00:00	0	0	0	0	0	0
2015-01-25 16:00:00	0	0	0	0	0	0
2015-01-25 17:00:00	0	0	0	0	0	0
2015-01-25 18:00:00	0	0	0	0	0	0
2015-01-25 19:00:00	0	0	0	0	0	0
2015-01-25 20:00:00	0	0	0	0	0	0
2015-01-25 21:00:00	0	0	0	0	0	0
2015-01-25 22:00:00	0	0	0	0	0	0
2015-01-25 23:00:00	0	0	0	0	0	0
2015-01-26	0	0	0	0	0	0
2015-01-26 01:00:00	0	0	0	0	0	0
2015-01-26 02:00:00	0	0	0	0	0	0
2015-01-26 03:00:00	23.95	187.261	225.989	207.767	362.453	126.703
2015-01-26 04:00:00	50.1	380.989	403.523	380.41	597.995	259.256
2015-01-26 05:00:00	58.7333	539.034	543.847	456.403	777.264	331.488
2015-01-26 06:00:00	77.0167	642.034	606.627	502.511	888.046	380.151
2015-01-26 07:00:00	82.6	679.972	624.087	527.128	922.793	402.41
2015-01-26 08:00:00	65.95	647.288	575.135	548.098	879.139	417.167
2015-01-26 09:00:00	52.45	546.373	468.528	430.75	760.057	319.104
2015-01-26 10:00:00	100.367	393.761	308.534	300.459	573.663	221.385
2015-01-26 11:00:00	112.233	198.229	129.518	157.638	332.66	118.511
2015-01-26 12:00:00	0	0	0	0	0	0
2015-01-26 13:00:00	0	0	0	0	0	0
2015-01-26 14:00:00	0	0	0	0	0	0
2015-01-26 15:00:00	0	0	0	0	0	0
2015-01-26 16:00:00	0	0	0	0	0	0
2015-01-26 17:00:00	0	0	0	0	0	0
2015-01-26 18:00:00	0	0	0	0	0	0
2015-01-26 19:00:00	0	0	0	0	0	0
2015-01-26 20:00:00	0	0	0	0	0	0
2015-01-26 21:00:00	0	0	0	0	0	0
2015-01-26 22:00:00	0	0	0	0	0	0
2015-01-26 23:00:00	0	0	0	0	0	0
2015-01-27	0	0	0	0	0	0
2015-01-27 01:00:00	0	0	0	0	0	0
2015-01-27 02:00:00	0	0	0	0	0	0
2015-01-27 03:00:00	45.4833	193.411	249.485	132.876	365.289	77.1018
2015-01-27 04:00:00	153.017	388.062	435.527	297.832	601.311	197.343
2015-01-27 05:00:00	382.733	544.916	580.327	439.546	781.037	314.424
2015-01-27 06:00:00	449.45	651.855	680	629.67	892.225	475.655
2015-01-27 07:00:00	423.033	688.825	697.74	687.312	927.298	529.457
2015-01-27 08:00:00	493.817	655.34	645.958	635.69	883.866	479.95
2015-01-27 09:00:00	471.183	557.34	511.6	556.034	764.89	404.955
2015-01-27 10:00:00	299.1	400.611	345.002	381.915	578.478	260.071
2015-01-27 11:00:00	143.7	206.794	151.652	196.156	337.334	127.244
2015-01-27 12:00:00	0	0	0	0	0	0
2015-01-27 13:00:00	0	0	0	0	0	0
2015-01-27 14:00:00	0	0	0	0	0	0
2015-01-27 15:00:00	0	0	0	0	0	0
2015-01-27 16:00:00	0	0	0	0	0	0
2015-01-27 17:00:00	0	0	0	0	0	0
2015-01-27 18:00:00	0	0	0	0	0	0
2015-01-27 19:00:00	0	0	0	0	0	0
2015-01-27 20:00:00	0	0	0	0	0	0
2015-01-27 21:00:00	0	0	0	0	0	0
2015-01-27 22:00:00	0	0	0	0	0	0
2015-01-27 23:00:00	0	0	0	0	0	0
2015-01-28	0	0	0	0	0	0
2015-01-28 01:00:00	0	0	0	0	0	0
2015-01-28 02:00:00	0	0	0	0	0	0
2015-01-28 03:00:00	169.517	200.032	254.351	225.629	368.254	132.032
2015-01-28 04:00:00	353.367	395.218	439.556	419.757	604.745	283.894
2015-01-28 05:00:00	514.617	556.847	584.034	570.235	784.916	419.846
2015-01-28 06:00:00	629.05	657.977	664.072	671.069	896.493	519.221
2015-01-28 07:00:00	656.367	693.915	683.571	700.76	931.874	549.994
2015-01-28 08:00:00	638.35	660.765	632.467	663.292	888.648	512.003
2015-01-28 09:00:00	543.133	562.886	519.764	558.938	769.762	411.542
2015-01-28 10:00:00	399.617	406.157	316.516	398.862	583.317	293.713
2015-01-28 11:00:00	202.483	212.34	108.772	204.985	342.022	179.221
2015-01-28 12:00:00	0	0	0	0	0	0
2015-01-28 13:00:00	0	0	0	0	0	0
2015-01-28 14:00:00	0	0	0	0	0	0
2015-01-28 15:00:00	0	0	0	0	0	0
2015-01-28 16:00:00	0	0	0	0	0	0
2015-01-28 17:00:00	0	0	0	0	0	0
2015-01-28 18:00:00	0	0	0	0	0	0
2015-01-28 19:00:00	0	0	0	0	0	0
2015-01-28 20:00:00	0	0	0	0	0	0
2015-01-28 21:00:00	0	0	0	0	0	0
2015-01-28 22:00:00	0	0	0	0	0	0
2015-01-28 23:00:00	0	0	0	0	0	0
2015-01-29	0	0	0	0	0	0
2015-01-29 01:00:00	0	0	0	0	0	0
2015-01-29 02:00:00	0	0	0	0	0	0
2015-01-29 03:00:00	169.1	203.955	268.848	227.603	371.347	130.407
2015-01-29 04:00:00	362.817	398.489	458.017	421.706	608.296	282.585
2015-01-29 05:00:00	520.75	564.146	604.132	577.6	788.897	427.757
2015-01-29 06:00:00	628.517	665.317	670.251	673.757	900.847	528.139
2015-01-29 07:00:00	672.433	702.226	688.095	705.957	936.519	561.608
2015-01-29 08:00:00	638.583	668.849	637.423	668.068	893.481	523.037
2015-01-29 09:00:00	536.883	568.739	506.188	563.095	774.668	426.528
2015-01-29 10:00:00	400.217	411.283	338.623	403.05	588.177	291.737
2015-01-29 11:00:00	205.5	219.283	147.059	207.958	346.72	150.973
2015-01-29 12:00:00	0	0	0	0	0	0
2015-01-29 13:00:00	0	0	0	0	0	0
2015-01-29 14:00:00	0	0	0	0	0	0
2015-01-29 15:00:00	0	0	0	0	0	0
2015-01-29 16:00:00	0	0	0	0	0	0
2015-01-29 17:00:00	0	0	0	0	0	0
2015-01-29 18:00:00	0	0	0	0	0	0
2015-01-29 19:00:00	0	0	0	0	0	0
2015-01-29 20:00:00	0	0	0	0	0	0
2015-01-29 21:00:00	0	0	0	0	0	0
2015-01-29 22:00:00	0	0	0	0	0	0
2015-01-29 23:00:00	0	0	0	0	0	0
2015-01-30	0	0	0	0	0	0
2015-01-30 01:00:00	0	0	0	0	0	0
2015-01-30 02:00:00	0	0	0	0	0	0
2015-01-30 03:00:00	152.667	200.058	257.494	223.233	374.565	136.107
2015-01-30 04:00:00	324.633	397.385	441.331	413.314	611.96	289.988
2015-01-30 05:00:00	488.3	551.489	584.383	557.265	792.978	422.396
2015-01-30 06:00:00	580.217	659.886	647.96	664.707	905.284	532.15
2015-01-30 07:00:00	602.817	696.977	666.389	695.544	941.228	564.053
2015-01-30 08:00:00	570.65	663.509	616.063	653.636	898.361	522.789
2015-01-30 09:00:00	482.183	565.112	482.583	549.659	779.605	430.33
2015-01-30 10:00:00	325.85	409.074	319.788	391.861	593.055	298.47
2015-01-30 11:00:00	184.333	217.481	139.226	202.901	351.425	158.458
2015-01-30 12:00:00	0	0	0	0	0	0
2015-01-30 13:00:00	0	0	0	0	0	0
2015-01-30 14:00:00	0	0	0	0	0	0
2015-01-30 15:00:00	0	0	0	0	0	0
2015-01-30 16:00:00	0	0	0	0	0	0
2015-01-30 17:00:00	0	0	0	0	0	0
2015-01-30 18:00:00	0	0	0	0	0	0
2015-01-30 19:00:00	0	0	0	0	0	0
2015-01-30 20:00:00	0	0	0	0	0	0
2015-01-30 21:00:00	0	0	0	0	0	0
2015-01-30 22:00:00	0	0	0	0	0	0
2015-01-30 23:00:00	0	0	0	0	0	0
2015-01-31	0	0	0	0	0	0
2015-01-31 01:00:00	0	0	0	0	0	0
2015-01-31 02:00:00	0	0	0	0	0	0
2015-01-31 03:00:00	151.783	201.896	247.458	223.648	377.906	146.482
2015-01-31 04:00:00	329.15	400.547	426.514	413.242	615.737	303.984
2015-01-31 05:00:00	485.95	558.146	565.84	566.496	797.155	443.017
2015-01-31 06:00:00	599.433	662.829	645.735	663.715	909.801	540.173
2015-01-31 07:00:00	641.667	700.829	663.218	695.035	946	572.795
2015-01-31 08:00:00	617.983	666.829	615.535	657.651	903.286	534.659
2015-01-31 09:00:00	527.083	570.645	482.266	555.203	784.571	442.797
2015-01-31 10:00:00	372.45	415.127	318.971	398.258	597.948	311.033
2015-01-31 11:00:00	188.217	219.439	134.88	207.362	356.136	169.465
2015-01-31 12:00:00	0	0	0	0	0	0
2015-01-31 13:00:00	0	0	0	0	0	0
2015-01-31 14:00:00	0	0	0	0	0	0
2015-01-31 15:00:00	0	0	0	0	0	0
2015-01-31 16:00:00	0	0	0	0	0	0
2015-01-31 17:00:00	0	0	0	0	0	0
2015-01-31 18:00:00	0	0	0	0	0	0
2015-01-31 19:00:00	0	0	0	0	0	0
2015-01-31 20:00:00	0	0	0	0	0	0
2015-01-31 21:00:00	0	0	0	0	0	0
2015-01-31 22:00:00	0	0	0	0	0	0
2015-01-31 23:00:00	0	0	0	0	0	0
2015-02-01	0	0	0	0	0	0
2015-02-01 01:00:00	0	0	0	0	0	0
2015-02-01 02:00:00	0	0	0	0	0	0
2015-02-01 03:00:00	134.75	205.896	235.097	210.952	381.368	162.242
2015-02-01 04:00:00	199.517	401.547	413.853	402.606	619.622	325.355
2015-02-01 05:00:00	474.45	562.576	554.528	560.08	801.426	463.983
2015-02-01 06:00:00	445.15	664.431	586.738	596.239	914.394	492.62
2015-02-01 07:00:00	292.867	700.546	584.065	614.094	950.83	500.391
2015-02-01 08:00:00	175.833	668.773	521.815	638.141	908.252	497.622
2015-02-01 09:00:00	333.667	568.079	440.396	545.408	789.562	432.26
2015-02-01 10:00:00	177.567	415.457	288.054	400.189	602.853	318.646
2015-02-01 11:00:00	66.6833	222.183	128.835	212.423	360.85	174.327
2015-02-01 12:00:00	0	0	0	0	0	0
2015-02-01 13:00:00	0	0	0	0	0	0
2015-02-01 14:00:00	0	0	0	0	0	0
2015-02-01 15:00:00	0	0	0	0	0	0
2015-02-01 16:00:00	0	0	0	0	0	0
2015-02-01 17:00:00	0	0	0	0	0	0
2015-02-01 18:00:00	0	0	0	0	0	0
2015-02-01 19:00:00	0	0	0	0	0	0
2015-02-01 20:00:00	0	0	0	0	0	0
2015-02-01 21:00:00	0	0	0	0	0	0
2015-02-01 22:00:00	0	0	0	0	0	0
2015-02-01 23:00:00	0	0	0	0	0	0
2015-02-02	0	0	0	0	0	0
2015-02-02 01:00:00	0	0	0	0	0	0
2015-02-02 02:00:00	0	0	0	0	0	0
2015-02-02 03:00:00	112.95	142.554	155.579	188.929	384.95	129.56
2015-02-02 04:00:00	122.883	330.56	301.874	334.721	623.613	249.043
2015-02-02 05:00:00	228.95	431.052	444.976	403.634	805.787	311.311
2015-02-02 06:00:00	302.917	330.206	548.004	441.594	919.06	360.441
2015-02-02 07:00:00	360.6	238.063	607.013	360.666	955.715	348.563
2015-02-02 08:00:00	182.45	191.282	580.49	306.931	913.255	297.477
2015-02-02 09:00:00	53.4167	150.948	482.101	239.193	794.576	188.721
2015-02-02 10:00:00	35.4	87.3226	281.703	175.116	607.768	67.4421
2015-02-02 11:00:00	0	40.4187	95.0877	79.2966	365.564	0.444385
2015-02-02 12:00:00	0	0	0	0	0	0
2015-02-02 13:00:00	0	0	0	0	0	0
2015-02-02 14:00:00	0	0	0	0	0	0
2015-02-02 15:00:00	0	0	0	0	0	0
2015-02-02 16:00:00	0	0	0	0	0	0
2015-02-02 17:00:00	0	0	0	0	0	0
2015-02-02 18:00:00	0	0	0	0	0	0
2015-02-02 19:00:00	0	0	0	0	0	0
2015-02-02 20:00:00	0	0	0	0	0	0
2015-02-02 21:00:00	0	0	0	0	0	0
2015-02-02 22:00:00	0	0	0	0	0	0
2015-02-02 23:00:00	0	0	0	0	0	0
2015-02-03	0	0	0	0	0	0
2015-02-03 01:00:00	0	0	0	0	0	0
2015-02-03 02:00:00	0	0	0	0	0	0
2015-02-03 03:00:00	158.217	202.411	240.158	231.083	388.648	175.115
2015-02-03 04:00:00	334.033	393.489	438.776	422.499	627.708	339.504
2015-02-03 05:00:00	488.267	553.871	585.189	571.68	810.236	481.142
2015-02-03 06:00:00	579.25	651.124	638.83	678.55	923.797	566.419
2015-02-03 07:00:00	629.85	695.855	657.854	682.364	960.652	580.78
2015-02-03 08:00:00	598.183	664.677	608.538	658.546	918.293	553.139
2015-02-03 09:00:00	517.933	568.964	502.342	550.685	799.609	457.736
2015-02-03 10:00:00	383.767	415.311	338.718	406.879	612.689	326.802
2015-02-03 11:00:00	205.6	227.186	151.387	200.767	370.277	161.353
2015-02-03 12:00:00	0	0	0	0	0	0
2015-02-03 13:00:00	0	0	0	0	0	0
2015-02-03 14:00:00	0	0	0	0	0	0
2015-02-03 15:00:00	0	0	0	0	0	0
2015-02-03 16:00:00	0	0	0	0	0	0
2015-02-03 17:00:00	0	0	0	0	0	0
2015-02-03 18:00:00	0	0	0	0	0	0
2015-02-03 19:00:00	0	0	0	0	0	0
2015-02-03 20:00:00	0	0	0	0	0	0
2015-02-03 21:00:00	0	0	0	0	0	0
2015-02-03 22:00:00	0	0	0	0	0	0
2015-02-03 23:00:00	0	0	0	0	0	0
2015-02-04	0	0	0	0	0	0
2015-02-04 01:00:00	0	0	0	0	0	0
2015-02-04 02:00:00	0	0	0	0	0	0
2015-02-04 03:00:00	148.8	207.406	255.6	177.373	392.46	134.278
2015-02-04 04:00:00	318.317	402.781	439.415	338.171	631.904	285.572
2015-02-04 05:00:00	473	566.931	583.084	431.925	814.77	397.697
2015-02-04 06:00:00	592.117	669.977	628.916	617.053	928.6	527.618
2015-02-04 07:00:00	550.55	709.915	647.77	703.07	965.638	588.3
2015-02-04 08:00:00	538.283	679.231	598.962	634.589	923.363	535.972
2015-02-04 09:00:00	370.567	580.42	482.666	471.444	804.658	403.945
2015-02-04 10:00:00	316.8	424.886	323.749	270.711	617.615	236.598
2015-02-04 11:00:00	163.167	231.611	144.311	155.974	374.986	131.142
2015-02-04 12:00:00	0	0	0	0	0	0
2015-02-04 13:00:00	0	0	0	0	0	0
2015-02-04 14:00:00	0	0	0	0	0	0
2015-02-04 15:00:00	0	0	0	0	0	0
2015-02-04 16:00:00	0	0	0	0	0	0
2015-02-04 17:00:00	0	0	0	0	0	0
2015-02-04 18:00:00	0	0	0	0	0	0
2015-02-04 19:00:00	0	0	0	0	0	0
2015-02-04 20:00:00	0	0	0	0	0	0
2015-02-04 21:00:00	0	0	0	0	0	0
2015-02-04 22:00:00	0	0	0	0	0	0
2015-02-04 23:00:00	0	0	0	0	0	0
2015-02-05	0	0	0	0	0	0
2015-02-05 01:00:00	0	0	0	0	0	0
2015-02-05 02:00:00	0	0	0	0	0	0
2015-02-05 03:00:00	135.333	212.319	236.854	206.99	396.384	162.224
2015-02-05 04:00:00	291.667	406.931	421.334	400.604	636.197	327.946
2015-02-05 05:00:00	453.383	569.034	572.941	580.625	819.384	486.71
2015-02-05 06:00:00	555.367	668.374	601.07	686.737	933.466	554.627
2015-02-05 07:00:00	604.083	708.26	613.38	716.953	970.669	577.364
2015-02-05 08:00:00	558.95	679.317	553.525	679.643	928.461	539.293
2015-02-05 09:00:00	501.1	581.421	485.234	573.729	809.72	468.79
2015-02-05 10:00:00	372.35	426.77	325.727	414.047	622.543	334.516
2015-02-05 11:00:00	183.667	231.741	147.796	222.165	379.69	179.822
2015-02-05 12:00:00	0	0	0	0	0	0
2015-02-05 13:00:00	0	0	0	0	0	0
2015-02-05 14:00:00	0	0	0	0	0	0
2015-02-05 15:00:00	0	0	0	0	0	0
2015-02-05 16:00:00	0	0	0	0	0	0
2015-02-05 17:00:00	0	0	0	0	0	0
2015-02-05 18:00:00	0	0	0	0	0	0
2015-02-05 19:00:00	0	0	0	0	0	0
2015-02-05 20:00:00	0	0	0	0	0	0
2015-02-05 21:00:00	0	0	0	0	0	0
2015-02-05 22:00:00	0	0	0	0	0	0
2015-02-05 23:00:00	0	0	0	0	0	0
2015-02-06	0	0	0	0	0	0
2015-02-06 01:00:00	0	0	0	0	0	0
2015-02-06 02:00:00	0	0	0	0	0	0
2015-02-06 03:00:00	128.8	214.032	218.926	176.327	400.416	143.899
2015-02-06 04:00:00	267.85	410.347	381.605	300.023	640.585	257.564
2015-02-06 05:00:00	437.85	569.562	515.226	424.602	824.077	371.552
2015-02-06 06:00:00	569.2	661.728	585.975	561.472	938.392	474.425
2015-02-06 07:00:00	594.417	683.333	612.483	627.159	975.742	525.663
2015-02-06 08:00:00	555.6	666.188	569.222	535.048	933.584	463.114
2015-02-06 09:00:00	416.433	574.52	476.661	474.203	814.793	403.584
2015-02-06 10:00:00	354.05	421.884	307.216	364.427	627.471	297.777
2015-02-06 11:00:00	189.867	229.531	123.525	170.566	384.386	147.481
2015-02-06 12:00:00	0	0	0	0	0	0
2015-02-06 13:00:00	0	0	0	0	0	0
2015-02-06 14:00:00	0	0	0	0	0	0
2015-02-06 15:00:00	0	0	0	0	0	0
2015-02-06 16:00:00	0	0	0	0	0	0
2015-02-06 17:00:00	0	0	0	0	0	0
2015-02-06 18:00:00	0	0	0	0	0	0
2015-02-06 19:00:00	0	0	0	0	0	0
2015-02-06 20:00:00	0	0	0	0	0	0
2015-02-06 21:00:00	0	0	0	0	0	0
2015-02-06 22:00:00	0	0	0	0	0	0
2015-02-06 23:00:00	0	0	0	0	0	0
2015-02-07	0	0	0	0	0	0
2015-02-07 01:00:00	0	0	0	0	0	0
2015-02-07 02:00:00	14.4	12.0096	57.3096	37.6647	98.7557	5.73868
2015-02-07 03:00:00	63.3333	83.7431	163.982	153.376	404.555	73.2256
2015-02-07 04:00:00	163.183	197.658	251.42	270.894	645.064	162.99
2015-02-07 05:00:00	289.1	410.899	311.33	391.433	828.844	256.326
2015-02-07 06:00:00	410.817	611.259	341.862	502.357	943.375	311.547
2015-02-07 07:00:00	404.633	674.109	354.284	536.385	980.853	324.893
2015-02-07 08:00:00	226.467	636.981	322.692	496.906	938.729	308.476
2015-02-07 09:00:00	189.533	559.777	259.431	282.651	819.875	201.928
2015-02-07 10:00:00	195.017	412.967	170.865	154.473	632.395	137.937
2015-02-07 11:00:00	75.5167	169.963	80.1841	88.6385	389.073	71.4678
2015-02-07 12:00:00	0	0	0	0	0	0
2015-02-07 13:00:00	0	0	0	0	0	0
2015-02-07 14:00:00	0	0	0	0	0	0
2015-02-07 15:00:00	0	0	0	0	0	0
2015-02-07 16:00:00	0	0	0	0	0	0
2015-02-07 17:00:00	0	0	0	0	0	0
2015-02-07 18:00:00	0	0	0	0	0	0
2015-02-07 19:00:00	0	0	0	0	0	0
2015-02-07 20:00:00	0	0	0	0	0	0
2015-02-07 21:00:00	0	0	0	0	0	0
2015-02-07 22:00:00	0	0	0	0	0	0
2015-02-07 23:00:00	0	0	0	0	0	0
2015-02-08	0	0	0	0	0	0
2015-02-08 01:00:00	0	0	0	0	0	0
2015-02-08 02:00:00	9.65	39	70.2885	55.5039	100.744	30.37
2015-02-08 03:00:00	155.55	219.183	253.771	240.928	408.797	188.356
2015-02-08 04:00:00	364.017	414.416	436.558	440.796	649.632	359.701
2015-02-08 05:00:00	538.75	578.333	580.117	598.755	833.683	503.798
2015-02-08 06:00:00	643.767	684.431	659.845	692.498	948.411	590.923
2015-02-08 07:00:00	697.183	724.369	679.627	728.773	986	624.438
2015-02-08 08:00:00	675.4	692.4	631.627	693.575	943.893	590.918
2015-02-08 09:00:00	595.667	594.342	535.886	586.66	824.961	498.974
2015-02-08 10:00:00	437.167	441.157	371.063	435.569	637.314	358.828
2015-02-08 11:00:00	236.2	243.34	178.012	237.721	393.748	189.575
2015-02-08 12:00:00	0	0	0	0	0	0
2015-02-08 13:00:00	0	0	0	0	0	0
2015-02-08 14:00:00	0	0	0	0	0	0
2015-02-08 15:00:00	0	0	0	0	0	0
2015-02-08 16:00:00	0	0	0	0	0	0
2015-02-08 17:00:00	0	0	0	0	0	0
2015-02-08 18:00:00	0	0	0	0	0	0
2015-02-08 19:00:00	0	0	0	0	0	0
2015-02-08 20:00:00	0	0	0	0	0	0
2015-02-08 21:00:00	0	0	0	0	0	0
2015-02-08 22:00:00	0	0	0	0	0	0
2015-02-08 23:00:00	0	0	0	0	0	0
2015-02-09	0	0	0	0	0	0
2015-02-09 01:00:00	0	0	0	0	0	0
2015-02-09 02:00:00	25.1667	43.5438	102.036	62.9278	102.786	28.0406
2015-02-09 03:00:00	202.483	228.698	306.171	256.422	413.14	195.525
2015-02-09 04:00:00	405.55	428.06	498.335	455.142	654.285	381.754
2015-02-09 05:00:00	563.6	595.717	645.895	614.71	838.589	540.668
2015-02-09 06:00:00	678.033	703.977	737.162	716.936	953.497	647.842
2015-02-09 07:00:00	728.05	742.886	754.941	750.774	991.179	682.727
2015-02-09 08:00:00	698.35	711.431	702.17	713.567	949.072	642.746
2015-02-09 09:00:00	609.983	611.431	569.989	608.883	830.049	528.96
2015-02-09 10:00:00	459.8	454.703	397.798	446.592	642.226	373.743
2015-02-09 11:00:00	267.267	254.886	193.947	246.607	398.41	197.337
2015-02-09 12:00:00	0	0	0	0	0	0
2015-02-09 13:00:00	0	0	0	0	0	0
2015-02-09 14:00:00	0	0	0	0	0	0
2015-02-09 15:00:00	0	0	0	0	0	0
2015-02-09 16:00:00	0	0	0	0	0	0
2015-02-09 17:00:00	0	0	0	0	0	0
2015-02-09 18:00:00	0	0	0	0	0	0
2015-02-09 19:00:00	0	0	0	0	0	0
2015-02-09 20:00:00	0	0	0	0	0	0
2015-02-09 21:00:00	0	0	0	0	0	0
2015-02-09 22:00:00	0	0	0	0	0	0
2015-02-09 23:00:00	0	0	0	0	0	0
2015-02-10	0	0	0	0	0	0
2015-02-10 01:00:00	0	0	0	0	0	0
2015-02-10 02:00:00	29.4833	46.5438	104.256	56.009	104.883	24.3486
2015-02-10 03:00:00	167.35	233.926	305.904	211.191	417.581	164.724
2015-02-10 04:00:00	271.55	419.135	487.464	363.354	659.02	317.239
2015-02-10 05:00:00	309.45	499.783	604.429	524.126	843.56	458.928
2015-02-10 06:00:00	552.917	530.09	597.412	562.912	958.629	478.693
2015-02-10 07:00:00	653.233	539.61	476.819	619.891	996.387	441.076
2015-02-10 08:00:00	448.65	507.404	357.502	601.712	954.264	379.534
2015-02-10 09:00:00	567.283	431.493	265.951	528.982	835.137	335.714
2015-02-10 10:00:00	369.15	315.263	193.102	413.39	647.128	286.473
2015-02-10 11:00:00	237.4	184.468	107.585	232.687	403.057	176.949
2015-02-10 12:00:00	0	0	0	0	0	0
2015-02-10 13:00:00	0	0	0	0	0	0
2015-02-10 14:00:00	0	0	0	0	0	0
2015-02-10 15:00:00	0	0	0	0	0	0
2015-02-10 16:00:00	0	0	0	0	0	0
2015-02-10 17:00:00	0	0	0	0	0	0
2015-02-10 18:00:00	0	0	0	0	0	0
2015-02-10 19:00:00	0	0	0	0	0	0
2015-02-10 20:00:00	0	0	0	0	0	0
2015-02-10 21:00:00	0	0	0	0	0	0
2015-02-10 22:00:00	0	0	0	0	0	0
2015-02-10 23:00:00	0	0	0	0	0	0
2015-02-11	0	0	0	0	0	0
2015-02-11 01:00:00	0	0	0	0	0	0
2015-02-11 02:00:00	26.0167	46.6373	103.582	67.7029	107.033	31.5575
2015-02-11 03:00:00	209.1	241.604	306.757	264.33	422.116	207.582
2015-02-11 04:00:00	398.133	441.931	499.603	463.719	663.834	392.932
2015-02-11 05:00:00	549.433	608.034	647.58	622.551	848.593	549.597
2015-02-11 06:00:00	660.133	715.549	731.208	724.275	963.804	651.611
2015-02-11 07:00:00	717.8	753.549	737	756.672	1001.62	677.614
2015-02-11 08:00:00	660.217	722.368	651.854	718.428	959.465	619.731
2015-02-11 09:00:00	575.067	622.489	486.129	613.009	840.22	500.426
2015-02-11 10:00:00	437.017	463.333	330.748	450.457	652.016	369.733
2015-02-11 11:00:00	251.183	262.37	182.244	250.408	407.686	205.921
2015-02-11 12:00:00	59.1167	61.8513	26.2191	58.8217	99.1533	35.2391
2015-02-11 13:00:00	0	0	0	0	0	0
2015-02-11 14:00:00	0	0	0	0	0	0
2015-02-11 15:00:00	0	0	0	0	0	0
2015-02-11 16:00:00	0	0	0	0	0	0
2015-02-11 17:00:00	0	0	0	0	0	0
2015-02-11 18:00:00	0	0	0	0	0	0
2015-02-11 19:00:00	0	0	0	0	0	0
2015-02-11 20:00:00	0	0	0	0	0	0
2015-02-11 21:00:00	0	0	0	0	0	0
2015-02-11 22:00:00	0	0	0	0	0	0
2015-02-11 23:00:00	0	0	0	0	0	0
2015-02-12	0	0	0	0	0	0
2015-02-12 01:00:00	0	0	0	0	0	0
2015-02-12 02:00:00	26.6167	48	99.4353	65.0543	109.233	31.0575
2015-02-12 03:00:00	206.033	240.241	299.492	261.097	426.743	206.181
2015-02-12 04:00:00	394.467	441.931	483.355	457.372	668.724	386.659
2015-02-12 05:00:00	550.9	601.879	620.538	615.815	853.683	535.336
2015-02-12 06:00:00	670.55	694.237	705.865	712.641	969.018	631.389
2015-02-12 07:00:00	702.483	645.564	709.076	741.891	1006.87	653.155
2015-02-12 08:00:00	687.717	486.975	674.219	705.057	964.673	618.083
2015-02-12 09:00:00	605.15	541.152	560.193	606.008	845.298	517.16
2015-02-12 10:00:00	461.733	463.795	389.01	440.137	656.89	372.223
2015-02-12 11:00:00	258.717	262.708	188.922	246.319	412.297	201.55
2015-02-12 12:00:00	53.7833	62.8513	26.018	59.3269	101.346	36.0705
2015-02-12 13:00:00	0	0	0	0	0	0
2015-02-12 14:00:00	0	0	0	0	0	0
2015-02-12 15:00:00	0	0	0	0	0	0
2015-02-12 16:00:00	0	0	0	0	0	0
2015-02-12 17:00:00	0	0	0	0	0	0
2015-02-12 18:00:00	0	0	0	0	0	0
2015-02-12 19:00:00	0	0	0	0	0	0
2015-02-12 20:00:00	0	0	0	0	0	0
2015-02-12 21:00:00	0	0	0	0	0	0
2015-02-12 22:00:00	0	0	0	0	0	0
2015-02-12 23:00:00	0	0	0	0	0	0
2015-02-13	0	0	0	0	0	0
2015-02-13 01:00:00	0	0	0	0	0	0
2015-02-13 02:00:00	28.5333	49.5438	96.7547	69.3649	132.257	41.0683
2015-02-13 03:00:00	176.683	242.352	290.45	260.746	431.46	208.646
2015-02-13 04:00:00	335.75	445.547	478.553	456.502	673.687	386.582
2015-02-13 05:00:00	522.167	603.489	623.958	614.183	858.828	536.892
2015-02-13 06:00:00	635.75	715.86	690.686	713.508	974.269	624.921
2015-02-13 07:00:00	669.433	754.768	702.41	746.407	1012.15	652.372
2015-02-13 08:00:00	604.283	726.22	646.467	708.471	969.885	612.483
2015-02-13 09:00:00	476.75	618.694	548.909	585.877	850.367	510.295
2015-02-13 10:00:00	384.067	466.157	379.298	439.77	661.747	371.428
2015-02-13 11:00:00	205.767	266.34	183.581	249.627	416.887	206.841
2015-02-13 12:00:00	46.1	65.8513	26.0164	60.6851	103.529	37.9826
2015-02-13 13:00:00	0	0	0	0	0	0
2015-02-13 14:00:00	0	0	0	0	0	0
2015-02-13 15:00:00	0	0	0	0	0	0
2015-02-13 16:00:00	0	0	0	0	0	0
2015-02-13 17:00:00	0	0	0	0	0	0
2015-02-13 18:00:00	0	0	0	0	0	0
2015-02-13 19:00:00	0	0	0	0	0	0
2015-02-13 20:00:00	0	0	0	0	0	0
2015-02-13 21:00:00	0	0	0	0	0	0
2015-02-13 22:00:00	0	0	0	0	0	0
2015-02-13 23:00:00	0	0	0	0	0	0
2015-02-14	0	0	0	0	0	0
2015-02-14 01:00:00	0	0	0	0	0	0
2015-02-14 02:00:00	32.6833	51	108.503	71.4451	135.306	39.1267
2015-02-14 03:00:00	199.717	248.896	312.018	264.871	436.263	211.714
2015-02-14 04:00:00	390.633	452.547	504.127	462.298	678.719	397.339
2015-02-14 05:00:00	558.583	615.576	651.945	621.271	864.024	554.585
2015-02-14 06:00:00	663.733	723.829	726.445	722.995	979.552	651.719
2015-02-14 07:00:00	707.65	763.829	745.029	756.474	1017.44	685.666
2015-02-14 08:00:00	651.367	733.191	693.828	719.648	975.096	647.462
2015-02-14 09:00:00	546.233	632.387	567.459	616.066	855.424	538.55
2015-02-14 10:00:00	439.433	473.309	396.919	455.691	666.585	387.422
2015-02-14 11:00:00	246.467	272.221	196.923	257.334	421.454	212.242
2015-02-14 12:00:00	43.6167	68.8513	29.1869	64.5732	105.701	39.1561
2015-02-14 13:00:00	0	0	0	0	0	0
2015-02-14 14:00:00	0	0	0	0	0	0
2015-02-14 15:00:00	0	0	0	0	0	0
2015-02-14 16:00:00	0	0	0	0	0	0
2015-02-14 17:00:00	0	0	0	0	0	0
2015-02-14 18:00:00	0	0	0	0	0	0
2015-02-14 19:00:00	0	0	0	0	0	0
2015-02-14 20:00:00	0	0	0	0	0	0
2015-02-14 21:00:00	0	0	0	0	0	0
2015-02-14 22:00:00	0	0	0	0	0	0
2015-02-14 23:00:00	0	0	0	0	0	0
2015-02-15	0	0	0	0	0	0
2015-02-15 01:00:00	0	0	0	0	0	0
2015-02-15 02:00:00	33.7667	50.8285	98.7657	67.4246	138.419	38.1568
2015-02-15 03:00:00	195.983	246.897	283.191	268.225	441.148	216.979
2015-02-15 04:00:00	332.35	442.29	458.195	453.364	683.817	382.256
2015-02-15 05:00:00	417.25	589.465	561.865	591.574	869.267	497.803
2015-02-15 06:00:00	456.717	650.011	589.995	598.04	984.865	502.208
2015-02-15 07:00:00	501.85	654.187	510.984	592.893	1022.74	447.755
2015-02-15 08:00:00	361.717	592.533	380.753	525.445	980.304	349.565
2015-02-15 09:00:00	276.383	519.042	359.631	444.319	860.467	332.378
2015-02-15 10:00:00	329.883	380.742	274.08	348.895	671.4	272.636
2015-02-15 11:00:00	205.383	207.342	91.1573	186.162	425.997	154.492
2015-02-15 12:00:00	46.9833	53.2516	14.5977	50.9148	107.861	34.8598
2015-02-15 13:00:00	0	0	0	0	0	0
2015-02-15 14:00:00	0	0	0	0	0	0
2015-02-15 15:00:00	0	0	0	0	0	0
2015-02-15 16:00:00	0	0	0	0	0	0
2015-02-15 17:00:00	0	0	0	0	0	0
2015-02-15 18:00:00	0	0	0	0	0	0
2015-02-15 19:00:00	0	0	0	0	0	0
2015-02-15 20:00:00	0	0	0	0	0	0
2015-02-15 21:00:00	0	0	0	0	0	0
2015-02-15 22:00:00	0	0	0	0	0	0
2015-02-15 23:00:00	0	0	0	0	0	0
2015-02-16	0	0	0	0	0	0
2015-02-16 01:00:00	0	0	0	0	0	0
2015-02-16 02:00:00	21.8167	50.9221	80.2255	73.3545	141.594	48.0791
2015-02-16 03:00:00	102.967	239.032	243.861	266.598	446.115	217.347
2015-02-16 04:00:00	280.033	442.203	418.634	462.591	688.978	381.519
2015-02-16 05:00:00	268.517	602.619	569.003	618.384	874.555	518.472
2015-02-16 06:00:00	455.15	714.688	627.254	718.233	990.203	592.952
2015-02-16 07:00:00	560.633	754.74	653.556	741.131	1028.04	620.211
2015-02-16 08:00:00	441.35	723.999	612.288	703.886	985.506	591.161
2015-02-16 09:00:00	379.633	623.246	505.051	613.601	865.492	509.768
2015-02-16 10:00:00	349.45	469.168	343.776	436.89	676.191	364.288
2015-02-16 11:00:00	183.417	267.511	163.241	245.071	430.512	209.358
2015-02-16 12:00:00	58.0333	70.7941	25.0991	65.3322	110.008	43.2133
2015-02-16 13:00:00	0	0	0	0	0	0
2015-02-16 14:00:00	0	0	0	0	0	0
2015-02-16 15:00:00	0	0	0	0	0	0
2015-02-16 16:00:00	0	0	0	0	0	0
2015-02-16 17:00:00	0	0	0	0	0	0
2015-02-16 18:00:00	0	0	0	0	0	0
2015-02-16 19:00:00	0	0	0	0	0	0
2015-02-16 20:00:00	0	0	0	0	0	0
2015-02-16 21:00:00	0	0	0	0	0	0
2015-02-16 22:00:00	0	0	0	0	0	0
2015-02-16 23:00:00	0	0	0	0	0	0
2015-02-17	0	0	0	0	0	0
2015-02-17 01:00:00	0	0	0	0	0	0
2015-02-17 02:00:00	27.85	53.9221	95.0421	73.301	144.829	44.0093
2015-02-17 03:00:00	159.117	248.261	279.515	259.463	451.158	211.465
2015-02-17 04:00:00	320.733	448.119	465.426	444.44	694.199	380.088
2015-02-17 05:00:00	463.517	611.905	612.181	596.275	879.884	525.431
2015-02-17 06:00:00	564.833	721.431	576.153	669.807	995.564	535.845
2015-02-17 07:00:00	605.783	761.431	594.63	718.315	1033.36	569.266
2015-02-17 08:00:00	579.283	729.509	548.538	689.231	990.698	544.434
2015-02-17 09:00:00	502.633	631.17	442.25	558.622	870.497	449.238
2015-02-17 10:00:00	359.6	471.015	292.315	436.096	680.954	354.644
2015-02-17 11:00:00	182.2	275.481	132.632	227.964	434.999	205.869
2015-02-17 12:00:00	47.7833	73.8513	20.9171	57.3228	133.003	50.1548
2015-02-17 13:00:00	0	0	0	0	0	0
2015-02-17 14:00:00	0	0	0	0	0	0
2015-02-17 15:00:00	0	0	0	0	0	0
2015-02-17 16:00:00	0	0	0	0	0	0
2015-02-17 17:00:00	0	0	0	0	0	0
2015-02-17 18:00:00	0	0	0	0	0	0
2015-02-17 19:00:00	0	0	0	0	0	0
2015-02-17 20:00:00	0	0	0	0	0	0
2015-02-17 21:00:00	0	0	0	0	0	0
2015-02-17 22:00:00	0	0	0	0	0	0
2015-02-17 23:00:00	0	0	0	0	0	0
2015-02-18	0	0	0	0	0	0
2015-02-18 01:00:00	0	0	0	0	0	0
2015-02-18 02:00:00	24.1833	58.6373	81.5566	78.4201	148.122	54.1771
2015-02-18 03:00:00	138.75	257.604	236.684	269.89	456.276	228.579
2015-02-18 04:00:00	265	459.06	407.496	468.271	699.476	387.53
2015-02-18 05:00:00	404.067	622.905	551.159	626.535	885.251	518.424
2015-02-18 06:00:00	564.6	730.886	640.147	717.684	1000.94	601.196
2015-02-18 07:00:00	613.6	770.834	661.701	714.936	1038.67	611.705
2015-02-18 08:00:00	519.4	735.844	612.969	666.23	995.878	571.364
2015-02-18 09:00:00	454.85	635.568	503.218	535.857	875.478	464.042
2015-02-18 10:00:00	322.333	475.726	342.34	454.435	685.689	377.369
2015-02-18 11:00:00	192.2	264.528	161.273	262.96	439.456	221.428
2015-02-18 12:00:00	49.7833	71.314	26.6714	71.0007	135.813	53.9001
2015-02-18 13:00:00	0	0	0	0	0	0
2015-02-18 14:00:00	0	0	0	0	0	0
2015-02-18 15:00:00	0	0	0	0	0	0
2015-02-18 16:00:00	0	0	0	0	0	0
2015-02-18 17:00:00	0	0	0	0	0	0
2015-02-18 18:00:00	0	0	0	0	0	0
2015-02-18 19:00:00	0	0	0	0	0	0
2015-02-18 20:00:00	0	0	0	0	0	0
2015-02-18 21:00:00	0	0	0	0	0	0
2015-02-18 22:00:00	0	0	0	0	0	0
2015-02-18 23:00:00	0	0	0	0	0	0
2015-02-19	0	0	0	0	0	0
2015-02-19 01:00:00	0	0	0	0	0	0
2015-02-19 02:00:00	8.3	55.4659	41.1067	50.6739	151.472	44.9398
2015-02-19 03:00:00	61.8167	228.09	112.933	187.975	461.465	168.922
2015-02-19 04:00:00	194.667	418.332	290.165	332.053	704.806	266.782
2015-02-19 05:00:00	321.083	584.035	485.427	457.366	890.651	385.721
2015-02-19 06:00:00	302.833	700.21	603.791	504.053	1006.34	460.548
2015-02-19 07:00:00	318.9	758.832	630.425	504.559	1043.99	476.917
2015-02-19 08:00:00	400.167	705.768	597.018	460.438	1001.04	446.845
2015-02-19 09:00:00	450.483	607.396	497.358	417.54	880.434	388.582
2015-02-19 10:00:00	333.95	473.165	342.211	320.039	690.392	289.18
2015-02-19 11:00:00	175.733	274.485	163.833	161.703	443.88	151.046
2015-02-19 12:00:00	36.45	76.2256	27.1397	45.2838	138.603	37.3945
2015-02-19 13:00:00	0	0	0	0	0	0
2015-02-19 14:00:00	0	0	0	0	0	0
2015-02-19 15:00:00	0	0	0	0	0	0
2015-02-19 16:00:00	0	0	0	0	0	0
2015-02-19 17:00:00	0	0	0	0	0	0
2015-02-19 18:00:00	0	0	0	0	0	0
2015-02-19 19:00:00	0	0	0	0	0	0
2015-02-19 20:00:00	0	0	0	0	0	0
2015-02-19 21:00:00	0	0	0	0	0	0
2015-02-19 22:00:00	0	0	0	0	0	0
2015-02-19 23:00:00	0	0	0	0	0	0
2015-02-20	0	0	0	0	0	0
2015-02-20 01:00:00	0	0	0	0	0	0
2015-02-20 02:00:00	8.01667	13.6373	61.4387	38.7325	154.877	3.39762
2015-02-20 03:00:00	130.783	59.0742	203.239	165.92	466.721	70.4282
2015-02-20 04:00:00	348.7	128.808	401.989	330.828	710.186	221.16
2015-02-20 05:00:00	531.333	237.389	572.647	494.929	896.082	418.96
2015-02-20 06:00:00	657.85	543.367	655.386	478.313	1011.75	479.782
2015-02-20 07:00:00	719.7	768.064	677.678	501.725	1049.3	507.764
2015-02-20 08:00:00	691	737.732	632.103	548.788	1006.19	518.893
2015-02-20 09:00:00	572.283	636.886	522.377	419.519	885.362	404.859
2015-02-20 10:00:00	416.75	482.134	361.735	332.572	695.062	303.748
2015-02-20 11:00:00	248.967	284.363	177.433	220.64	448.271	195.725
2015-02-20 12:00:00	73.35	80.7941	30.1118	70.0373	141.373	54.9985
2015-02-20 13:00:00	0	0	0	0	0	0
2015-02-20 14:00:00	0	0	0	0	0	0
2015-02-20 15:00:00	0	0	0	0	0	0
2015-02-20 16:00:00	0	0	0	0	0	0
2015-02-20 17:00:00	0	0	0	0	0	0
2015-02-20 18:00:00	0	0	0	0	0	0
2015-02-20 19:00:00	0	0	0	0	0	0
2015-02-20 20:00:00	0	0	0	0	0	0
2015-02-20 21:00:00	0	0	0	0	0	0
2015-02-20 22:00:00	0	0	0	0	0	0
2015-02-20 23:00:00	0	0	0	0	0	0
2015-02-21	0	0	0	0	0	0
2015-02-21 01:00:00	0	0	0	0	0	0
2015-02-21 02:00:00	35.1167	31.9706	78.0202	80.2203	158.334	37.5909
2015-02-21 03:00:00	194.2	168.369	167.024	256.812	472.043	186.553
2015-02-21 04:00:00	312.133	423.585	172.252	404.685	715.612	288.531
2015-02-21 05:00:00	514.167	427.171	312.296	558.105	901.54	353.349
2015-02-21 06:00:00	543.933	406.013	592.132	672.662	1017.16	550.957
2015-02-21 07:00:00	582.95	551.826	702.021	618.288	1054.6	597.157
2015-02-21 08:00:00	599.7	635.393	660.984	563.079	1011.31	546.673
2015-02-21 09:00:00	507.75	596.1	534.637	557.374	890.258	489.508
2015-02-21 10:00:00	423.55	475.681	351.56	460.816	699.696	383.76
2015-02-21 11:00:00	239.333	284.159	175.063	260.822	452.625	225.199
2015-02-21 12:00:00	60.5167	82.8513	33.9083	73.5213	144.121	55.582
2015-02-21 13:00:00	0	0	0	0	0	0
2015-02-21 14:00:00	0	0	0	0	0	0
2015-02-21 15:00:00	0	0	0	0	0	0
2015-02-21 16:00:00	0	0	0	0	0	0
2015-02-21 17:00:00	0	0	0	0	0	0
2015-02-21 18:00:00	0	0	0	0	0	0
2015-02-21 19:00:00	0	0	0	0	0	0
2015-02-21 20:00:00	0	0	0	0	0	0
2015-02-21 21:00:00	0	0	0	0	0	0
2015-02-21 22:00:00	0	0	0	0	0	0
2015-02-21 23:00:00	0	0	0	0	0	0
2015-02-22	0	0	0	0	0	0
2015-02-22 01:00:00	0	0	0	0	0	0
2015-02-22 02:00:00	41.0667	67.6373	110.397	90.4699	161.842	55.5634
2015-02-22 03:00:00	189.8	264.729	275.834	288.699	477.427	240.417
2015-02-22 04:00:00	320.017	444.838	355.913	487.656	721.081	385.098
2015-02-22 05:00:00	367.667	537.931	321.347	625.238	907.022	404.453
2015-02-22 06:00:00	357.117	584.933	397.363	600.685	1022.58	386.543
2015-02-22 07:00:00	624.633	693.137	643.115	644.444	1059.89	565.953
2015-02-22 08:00:00	504.733	740.627	676.083	595.248	1016.41	574.488
2015-02-22 09:00:00	346.433	555.655	508.941	482.083	895.121	429.755
2015-02-22 10:00:00	184.667	366.176	349.495	328.927	704.291	273.563
2015-02-22 11:00:00	79.7333	171.567	167.026	156.784	456.942	106.088
2015-02-22 12:00:00	20.5	49.8857	27.4871	41.6276	146.848	22.0909
2015-02-22 13:00:00	0	0	0	0	0	0
2015-02-22 14:00:00	0	0	0	0	0	0
2015-02-22 15:00:00	0	0	0	0	0	0
2015-02-22 16:00:00	0	0	0	0	0	0
2015-02-22 17:00:00	0	0	0	0	0	0
2015-02-22 18:00:00	0	0	0	0	0	0
2015-02-22 19:00:00	0	0	0	0	0	0
2015-02-22 20:00:00	0	0	0	0	0	0
2015-02-22 21:00:00	0	0	0	0	0	0
2015-02-22 22:00:00	0	0	0	0	0	0
2015-02-22 23:00:00	0	0	0	0	0	0
2015-02-23	0	0	0	0	0	0
2015-02-23 01:00:00	0	0	0	0	0	0
2015-02-23 02:00:00	13.0167	47.8285	48.3849	65.6804	185.934	50.6066
2015-02-23 03:00:00	91.8	197.336	116.623	194.454	482.869	157.549
2015-02-23 04:00:00	172.233	385.876	209.886	390.949	726.59	277.096
2015-02-23 05:00:00	397.067	516.052	392	501.778	912.525	363.338
2015-02-23 06:00:00	403.883	562.447	701.354	609.891	1028.01	586.688
2015-02-23 07:00:00	377.217	513.114	687.869	621.838	1065.17	594.74
2015-02-23 08:00:00	352.717	309.609	530.208	592.431	1021.49	484.42
2015-02-23 09:00:00	281.55	286.728	301.489	455.295	899.948	290.661
2015-02-23 10:00:00	241.033	258.151	189.015	318.762	708.847	206.448
2015-02-23 11:00:00	125.6	183.119	84.2694	161.558	461.22	126.224
2015-02-23 12:00:00	32.35	56.423	16.4545	45.9172	149.551	36.2298
2015-02-23 13:00:00	0	0	0	0	0	0
2015-02-23 14:00:00	0	0	0	0	0	0
2015-02-23 15:00:00	0	0	0	0	0	0
2015-02-23 16:00:00	0	0	0	0	0	0
2015-02-23 17:00:00	0	0	0	0	0	0
2015-02-23 18:00:00	0	0	0	0	0	0
2015-02-23 19:00:00	0	0	0	0	0	0
2015-02-23 20:00:00	0	0	0	0	0	0
2015-02-23 21:00:00	0	0	0	0	0	0
2015-02-23 22:00:00	0	0	0	0	0	0
2015-02-23 23:00:00	0	0	0	0	0	0
2015-02-24	0	0	0	0	0	0
2015-02-24 01:00:00	0	0	0	0	0	0
2015-02-24 02:00:00	12.6667	29.436	53.2411	47.904	190.428	22.731
2015-02-24 03:00:00	39.3	70.4068	97.4425	141.003	488.367	67.5671
2015-02-24 04:00:00	29.2833	189.657	118.394	215.938	732.136	101.09
2015-02-24 05:00:00	62.2333	312.025	158.357	308.108	918.044	123.208
2015-02-24 06:00:00	103.467	453.454	236.644	412.055	1033.43	180.546
2015-02-24 07:00:00	286.4	650.058	400.048	535.938	1070.43	338.492
2015-02-24 08:00:00	453.25	748.156	597.173	547.423	1026.53	497.586
2015-02-24 09:00:00	364.3	647.524	564.459	493.213	904.737	472.49
2015-02-24 10:00:00	265.317	493.77	406.623	365.735	713.361	339.703
2015-02-24 11:00:00	239.717	127.352	199.065	188.782	465.458	108.73
2015-02-24 12:00:00	89.5833	15.3849	27.8577	78.6628	152.231	31.4965
2015-02-24 13:00:00	0	0	0	0	0	0
2015-02-24 14:00:00	0	0	0	0	0	0
2015-02-24 15:00:00	0	0	0	0	0	0
2015-02-24 16:00:00	0	0	0	0	0	0
2015-02-24 17:00:00	0	0	0	0	0	0
2015-02-24 18:00:00	0	0	0	0	0	0
2015-02-24 19:00:00	0	0	0	0	0	0
2015-02-24 20:00:00	0	0	0	0	0	0
2015-02-24 21:00:00	0	0	0	0	0	0
2015-02-24 22:00:00	0	0	0	0	0	0
2015-02-24 23:00:00	0	0	0	0	0	0
2015-02-25	0	0	0	0	0	0
2015-02-25 01:00:00	0	0	0	0	0	0
2015-02-25 02:00:00	64.6167	82.6373	144.875	105.09	194.978	68.8912
2015-02-25 03:00:00	276.433	297.363	367.299	316.128	493.916	266.287
2015-02-25 04:00:00	496.483	510	572.394	522.029	737.714	472.09
2015-02-25 05:00:00	653.967	682	728.953	686.394	923.577	646.5
2015-02-25 06:00:00	762.133	798.34	832.452	791.122	1038.84	768.846
2015-02-25 07:00:00	803.033	834.506	850.372	817.905	1075.67	802.178
2015-02-25 08:00:00	780.433	796.879	793.842	768.768	1031.54	750.1
2015-02-25 09:00:00	665.067	693.908	664.985	664.088	909.486	627.95
2015-02-25 10:00:00	512.567	528.05	481.628	492.212	717.832	447.449
2015-02-25 11:00:00	312.833	322.15	261.713	305.952	469.655	261.689
2015-02-25 12:00:00	94.9	102.306	54.9421	92.2037	154.887	63.6654
2015-02-25 13:00:00	0	0	0	0	0	0
2015-02-25 14:00:00	0	0	0	0	0	0
2015-02-25 15:00:00	0	0	0	0	0	0
2015-02-25 16:00:00	0	0	0	0	0	0
2015-02-25 17:00:00	0	0	0	0	0	0
2015-02-25 18:00:00	0	0	0	0	0	0
2015-02-25 19:00:00	0	0	0	0	0	0
2015-02-25 20:00:00	0	0	0	0	0	0
2015-02-25 21:00:00	0	0	0	0	0	0
2015-02-25 22:00:00	0	0	0	0	0	0
2015-02-25 23:00:00	0	0	0	0	0	0
2015-02-26	0	0	0	0	0	0
2015-02-26 01:00:00	0	0	0	0	0	0
2015-02-26 02:00:00	67.6333	88.4659	156.422	111.381	199.582	72.8323
2015-02-26 03:00:00	280.067	303.672	376.49	324.994	499.513	274.796
2015-02-26 04:00:00	493.117	510.607	575.646	530.2	743.321	479.577
2015-02-26 05:00:00	659.633	678.393	725.885	690.768	929.12	648.611
2015-02-26 06:00:00	762.85	783.378	808.235	792.698	1044.25	755.691
2015-02-26 07:00:00	806.85	820.348	825.188	806.528	1080.88	780.2
2015-02-26 08:00:00	776.367	786.769	769.393	779.922	1036.52	741.159
2015-02-26 09:00:00	701.917	682.649	645.079	666.083	914.193	618.851
2015-02-26 10:00:00	441.95	515.713	465.807	497.001	722.258	444.884
2015-02-26 11:00:00	240.867	313.202	251.821	299.252	473.809	254.971
2015-02-26 12:00:00	92.95	99.2796	53.3986	90.3903	157.518	62.3175
2015-02-26 13:00:00	0	0	0	0	0	0
2015-02-26 14:00:00	0	0	0	0	0	0
2015-02-26 15:00:00	0	0	0	0	0	0
2015-02-26 16:00:00	0	0	0	0	0	0
2015-02-26 17:00:00	0	0	0	0	0	0
2015-02-26 18:00:00	0	0	0	0	0	0
2015-02-26 19:00:00	0	0	0	0	0	0
2015-02-26 20:00:00	0	0	0	0	0	0
2015-02-26 21:00:00	0	0	0	0	0	0
2015-02-26 22:00:00	0	0	0	0	0	0
2015-02-26 23:00:00	0	0	0	0	0	0
2015-02-27	0	0	0	0	0	0
2015-02-27 01:00:00	0	0	0	0	0	0
2015-02-27 02:00:00	67.1167	88.6373	157.641	110.517	204.238	70.8633
2015-02-27 03:00:00	275.55	299.604	377.171	320.557	505.156	270.644
2015-02-27 04:00:00	485.117	506.931	576.571	524.2	748.954	475.933
2015-02-27 05:00:00	640.7	671.034	727.865	685.491	934.671	647.623
2015-02-27 06:00:00	757.467	782.431	822.62	787.451	1049.65	763.819
2015-02-27 07:00:00	790.35	820.431	838.812	822.319	1086.07	799.818
2015-02-27 08:00:00	757.45	787.794	782.605	731.354	1041.46	724.828
2015-02-27 09:00:00	637.633	684.761	642.552	619.688	918.855	591.601
2015-02-27 10:00:00	495.917	519.01	464.433	459.102	726.638	421.4
2015-02-27 11:00:00	297.583	313.611	251.541	277.461	477.92	240.504
2015-02-27 12:00:00	88.7	100.306	54.1686	88.2011	160.125	61.0949
2015-02-27 13:00:00	0	0	0	0	0	0
2015-02-27 14:00:00	0	0	0	0	0	0
2015-02-27 15:00:00	0	0	0	0	0	0
2015-02-27 16:00:00	0	0	0	0	0	0
2015-02-27 17:00:00	0	0	0	0	0	0
2015-02-27 18:00:00	0	0	0	0	0	0
2015-02-27 19:00:00	0	0	0	0	0	0
2015-02-27 20:00:00	0	0	0	0	0	0
2015-02-27 21:00:00	0	0	0	0	0	0
2015-02-27 22:00:00	0	0	0	0	0	0
2015-02-27 23:00:00	0	0	0	0	0	0
2015-02-28	0	0	0	0	0	0
2015-02-28 01:00:00	0	0	0	0	0	0
2015-02-28 02:00:00	41.5667	67.6373	138.416	78.9309	208.942	40.15
2015-02-28 03:00:00	160.333	208.957	326.226	228.949	510.84	172.848
2015-02-28 04:00:00	279.667	369.451	481.74	407.268	754.61	351.175
2015-02-28 05:00:00	484.067	499.17	617.253	522.942	940.224	490.13
2015-02-28 06:00:00	528.75	545.011	689.671	568.103	1055.04	566.205
2015-02-28 07:00:00	483.567	491.582	669.661	616.539	1091.24	589.648
2015-02-28 08:00:00	532.033	380.994	560.754	518.099	1046.36	470.879
2015-02-28 09:00:00	415.633	245.835	358.372	344.239	923.472	255.682
2015-02-28 10:00:00	247.733	108.627	206.546	206.97	730.97	109.153
2015-02-28 11:00:00	83.6667	45.6665	109.447	83.7373	481.986	15.05
2015-02-28 12:00:00	9.15	24.3224	27.9243	28.6712	162.706	2.25791
2015-02-28 13:00:00	0	0	0	0	0	0
2015-02-28 14:00:00	0	0	0	0	0	0
2015-02-28 15:00:00	0	0	0	0	0	0
2015-02-28 16:00:00	0	0	0	0	0	0
2015-02-28 17:00:00	0	0	0	0	0	0
2015-02-28 18:00:00	0	0	0	0	0	0
2015-02-28 19:00:00	0	0	0	0	0	0
2015-02-28 20:00:00	0	0	0	0	0	0
2015-02-28 21:00:00	0	0	0	0	0	0
2015-02-28 22:00:00	0	0	0	0	0	0
2015-02-28 23:00:00	0	0	0	0	0	0
2015-03-01	0	0	0	0	0	0
2015-03-01 01:00:00	0	0	0	0	0	0
2015-03-01 02:00:00	3.36667	3	32.4578	58.9594	213.691	25.3038
2015-03-01 03:00:00	39.75	20.7714	83.9374	132.409	516.562	64.5365
2015-03-01 04:00:00	45.4833	53.8539	152.832	172.705	760.284	99.1928
2015-03-01 05:00:00	119.367	52.0237	218.437	217.017	945.778	131.217
2015-03-01 06:00:00	160	31.9458	280.924	318.463	1060.41	182.454
2015-03-01 07:00:00	103.867	23.4822	270.654	293.474	1096.37	169.673
2015-03-01 08:00:00	111.517	36.6858	212.624	163.346	1051.21	109.869
2015-03-01 09:00:00	51.1833	62.8955	145.427	189.83	928.041	102.451
2015-03-01 10:00:00	79.9	74.4279	93.9673	103.622	735.254	68.0168
2015-03-01 11:00:00	49.0333	216.015	49.5308	90.5189	486.008	92.3757
2015-03-01 12:00:00	15	98.6486	11.9512	27.667	185.568	36.1537
2015-03-01 13:00:00	0	0	0	0	0	0
2015-03-01 14:00:00	0	0	0	0	0	0
2015-03-01 15:00:00	0	0	0	0	0	0
2015-03-01 16:00:00	0	0	0	0	0	0
2015-03-01 17:00:00	0	0	0	0	0	0
2015-03-01 18:00:00	0	0	0	0	0	0
2015-03-01 19:00:00	0	0	0	0	0	0
2015-03-01 20:00:00	0	0	0	0	0	0
2015-03-01 21:00:00	0	0	0	0	0	0
2015-03-01 22:00:00	0	0	0	0	0	0
2015-03-01 23:00:00	0	0	0	0	0	0
2015-03-02	0	0	0	0	0	0
2015-03-02 01:00:00	0	0	0	0	0	0
2015-03-02 02:00:00	71.3833	95.6373	138.294	114.277	218.483	81.2459
2015-03-02 03:00:00	278.2	308.546	347.375	325.052	522.318	262.226
2015-03-02 04:00:00	486.9	516.26	548.012	534.587	765.974	444.302
2015-03-02 05:00:00	653.017	682.489	703.825	683.653	951.328	593.305
2015-03-02 06:00:00	745.867	793.34	810.115	714.482	1065.75	677.32
2015-03-02 07:00:00	728.167	831.34	829.987	540.11	1101.46	645.76
2015-03-02 08:00:00	619.167	798.703	773.999	559.352	1056.03	622.729
2015-03-02 09:00:00	518.333	691.898	642.987	469.178	932.561	516.728
2015-03-02 10:00:00	474.6	530.961	466.913	291.799	739.488	356.51
2015-03-02 11:00:00	288.45	324.679	255.361	220.527	489.985	217.876
2015-03-02 12:00:00	114.467	108.306	58.6802	78.3193	188.718	64.3901
2015-03-02 13:00:00	0	0	0	0	0	0
2015-03-02 14:00:00	0	0	0	0	0	0
2015-03-02 15:00:00	0	0	0	0	0	0
2015-03-02 16:00:00	0	0	0	0	0	0
2015-03-02 17:00:00	0	0	0	0	0	0
2015-03-02 18:00:00	0	0	0	0	0	0
2015-03-02 19:00:00	0	0	0	0	0	0
2015-03-02 20:00:00	0	0	0	0	0	0
2015-03-02 21:00:00	0	0	0	0	0	0
2015-03-02 22:00:00	0	0	0	0	0	0
2015-03-02 23:00:00	0	0	0	0	0	0
2015-03-03	0	0	0	0	0	0
2015-03-03 01:00:00	0	0	0	0	0	0
2015-03-03 02:00:00	71.15	95.953	160.825	121.322	223.315	86.8965
2015-03-03 03:00:00	267.867	297.838	376.816	337.827	528.105	272.556
2015-03-03 04:00:00	454.717	484.206	574.769	543.602	771.675	451.888
2015-03-03 05:00:00	651.783	675.79	725.43	653.688	956.872	593.903
2015-03-03 06:00:00	765.583	797.317	806.978	700.597	1071.08	676.594
2015-03-03 07:00:00	724.467	834.226	825.144	596.027	1106.52	665.549
2015-03-03 08:00:00	686.683	800.771	769.761	580.57	1060.8	631.842
2015-03-03 09:00:00	350.3	696.713	645.793	607.012	937.03	565.543
2015-03-03 10:00:00	311.217	532.231	468.889	399.084	743.672	395.152
2015-03-03 11:00:00	316.75	324.594	258.054	255.927	493.917	231.498
2015-03-03 12:00:00	107.933	111.274	61.2145	92.8015	191.838	70.6814
2015-03-03 13:00:00	0	0	0	0	0	0
2015-03-03 14:00:00	0	0	0	0	0	0
2015-03-03 15:00:00	0	0	0	0	0	0
2015-03-03 16:00:00	0	0	0	0	0	0
2015-03-03 17:00:00	0	0	0	0	0	0
2015-03-03 18:00:00	0	0	0	0	0	0
2015-03-03 19:00:00	0	0	0	0	0	0
2015-03-03 20:00:00	0	0	0	0	0	0
2015-03-03 21:00:00	0	0	0	0	0	0
2015-03-03 22:00:00	0	0	0	0	0	0
2015-03-03 23:00:00	0	0	0	0	0	0
2015-03-04	0	0	0	0	0	0
2015-03-04 01:00:00	0	0	0	0	0	0
2015-03-04 02:00:00	69.35	104.637	163.077	109.92	248.594	94.5475
2015-03-04 03:00:00	245.783	319.442	377.848	298.984	533.918	267.741
2015-03-04 04:00:00	446.383	524.093	574.304	482.419	777.385	443.65
2015-03-04 05:00:00	487.783	688.034	723.85	632.266	962.406	592.931
2015-03-04 06:00:00	688.483	793.431	784.384	741.909	1076.38	683.042
2015-03-04 07:00:00	742.567	831.431	800.504	759.058	1111.55	708.841
2015-03-04 08:00:00	634.533	795.794	744.2	676.392	1065.52	653.361
2015-03-04 09:00:00	603.967	692.944	616.311	605.013	941.448	555.709
2015-03-04 10:00:00	419.317	530.256	440.246	447.638	747.804	402.587
2015-03-04 11:00:00	314.3	303.751	239.631	281.09	497.803	231.727
2015-03-04 12:00:00	102.133	101.858	57.4193	79.5269	194.928	64.0151
2015-03-04 13:00:00	0	0	0	0	0	0
2015-03-04 14:00:00	0	0	0	0	0	0
2015-03-04 15:00:00	0	0	0	0	0	0
2015-03-04 16:00:00	0	0	0	0	0	0
2015-03-04 17:00:00	0	0	0	0	0	0
2015-03-04 18:00:00	0	0	0	0	0	0
2015-03-04 19:00:00	0	0	0	0	0	0
2015-03-04 20:00:00	0	0	0	0	0	0
2015-03-04 21:00:00	0	0	0	0	0	0
2015-03-04 22:00:00	0	0	0	0	0	0
2015-03-04 23:00:00	0	0	0	0	0	0
2015-03-05	0	0	0	0	0	0
2015-03-05 01:00:00	0	0	0	0	0	0
2015-03-05 02:00:00	39.1833	93.2652	125.942	90.4713	254.475	80.8335
2015-03-05 03:00:00	187.617	281.242	230.391	253.419	539.755	210.596
2015-03-05 04:00:00	114.567	478.099	336.729	381.169	783.099	328.458
2015-03-05 05:00:00	258.467	592.674	472.304	502.83	967.927	440.269
2015-03-05 06:00:00	535.117	602.532	598.931	510.624	1081.65	499.79
2015-03-05 07:00:00	228.883	494.818	703.448	508.291	1116.53	529.499
2015-03-05 08:00:00	466.55	304.376	699.056	416.172	1070.19	463.731
2015-03-05 09:00:00	407.5	222.649	577.113	329.493	945.813	362.623
2015-03-05 10:00:00	234.1	184.724	366.095	329.457	751.885	267.178
2015-03-05 11:00:00	194.483	287.735	185.09	216.459	501.643	193.524
2015-03-05 12:00:00	62.6	111.938	46.6781	77.8299	197.986	64.1127
2015-03-05 13:00:00	0	0	0	0	0	0
2015-03-05 14:00:00	0	0	0	0	0	0
2015-03-05 15:00:00	0	0	0	0	0	0
2015-03-05 16:00:00	0	0	0	0	0	0
2015-03-05 17:00:00	0	0	0	0	0	0
2015-03-05 18:00:00	0	0	0	0	0	0
2015-03-05 19:00:00	0	0	0	0	0	0
2015-03-05 20:00:00	0	0	0	0	0	0
2015-03-05 21:00:00	0	0	0	0	0	0
2015-03-05 22:00:00	0	0	0	0	0	0
2015-03-05 23:00:00	0	0	0	0	0	0
2015-03-06	0	0	0	0	0	0
2015-03-06 01:00:00	0	0	0	0	0	0
2015-03-06 02:00:00	68.85	84.8978	151.567	125.287	260.393	94.4596
2015-03-06 03:00:00	271.183	234.929	360.922	327.986	545.611	256.29
2015-03-06 04:00:00	497.3	466.276	555.771	524.676	788.814	444.652
2015-03-06 05:00:00	662.033	680.924	702.886	688.573	973.432	608.31
2015-03-06 06:00:00	765.9	796.031	804.416	717.87	1086.89	692.188
2015-03-06 07:00:00	821.933	833.06	808.453	502.555	1121.47	640.549
2015-03-06 08:00:00	788.2	797.986	731.998	320.131	1074.81	544.537
2015-03-06 09:00:00	692.983	698.739	609.869	260.544	950.124	451.208
2015-03-06 10:00:00	535.7	533.725	447.937	249.122	755.914	346.819
2015-03-06 11:00:00	257.033	329.908	252.46	156.467	505.437	202.77
2015-03-06 12:00:00	77.2833	116.306	65.2933	69.1846	201.015	66.4534
2015-03-06 13:00:00	0	0	0	0	0	0
2015-03-06 14:00:00	0	0	0	0	0	0
2015-03-06 15:00:00	0	0	0	0	0	0
2015-03-06 16:00:00	0	0	0	0	0	0
2015-03-06 17:00:00	0	0	0	0	0	0
2015-03-06 18:00:00	0	0	0	0	0	0
2015-03-06 19:00:00	0	0	0	0	0	0
2015-03-06 20:00:00	0	0	0	0	0	0
2015-03-06 21:00:00	0	0	0	0	0	0
2015-03-06 22:00:00	0	0	0	0	0	0
2015-03-06 23:00:00	0	0	0	0	0	0
2015-03-07	0	0	0	0	0	0
2015-03-07 01:00:00	0	0	0	0	0	0
2015-03-07 02:00:00	12.4	33.4258	114.234	71.5076	266.345	57.1695
2015-03-07 03:00:00	93.75	168.22	283.953	163.078	551.483	169.046
2015-03-07 04:00:00	336.683	513.468	520.035	254.097	794.527	359.149
2015-03-07 05:00:00	510.85	687.24	666.788	384.846	978.918	503.121
2015-03-07 06:00:00	591.633	803.026	757.729	485.716	1092.1	604.913
2015-03-07 07:00:00	436.033	844.677	625.567	692.911	1126.36	623.437
2015-03-07 08:00:00	262.533	811.851	544.356	561.4	1079.38	543.243
2015-03-07 09:00:00	564.267	632.021	533.123	624.506	954.38	524.818
2015-03-07 10:00:00	436.467	437.274	431.366	465.265	759.89	391.911
2015-03-07 11:00:00	272.617	273.8	245.327	308.808	509.185	239.828
2015-03-07 12:00:00	92.3667	108.054	67.106	104.997	204.014	76.6909
2015-03-07 13:00:00	0	0	0	0	0	0
2015-03-07 14:00:00	0	0	0	0	0	0
2015-03-07 15:00:00	0	0	0	0	0	0
2015-03-07 16:00:00	0	0	0	0	0	0
2015-03-07 17:00:00	0	0	0	0	0	0
2015-03-07 18:00:00	0	0	0	0	0	0
2015-03-07 19:00:00	0	0	0	0	0	0
2015-03-07 20:00:00	0	0	0	0	0	0
2015-03-07 21:00:00	0	0	0	0	0	0
2015-03-07 22:00:00	0	0	0	0	0	0
2015-03-07 23:00:00	0	0	0	0	0	0
2015-03-08	0	0	0	0	0	0
2015-03-08 01:00:00	0	0	0	0	0	0
2015-03-08 02:00:00	68.2333	29.2706	181.372	106.755	272.327	78.3659
2015-03-08 03:00:00	211.617	100.709	405.881	206.256	557.367	197.692
2015-03-08 04:00:00	356	165.681	611.151	330.159	800.234	339.669
2015-03-08 05:00:00	451.167	197.907	767.134	413.732	984.381	456.702
2015-03-08 06:00:00	449.683	183.17	786.113	422.976	1097.27	484.606
2015-03-08 07:00:00	540.9	272.204	784.289	558.678	1131.21	551.244
2015-03-08 08:00:00	705.017	260.515	708.824	648.834	1083.9	542.484
2015-03-08 09:00:00	641.567	279.252	598.338	576.768	958.581	469.193
2015-03-08 10:00:00	496.517	414.193	411.572	477.805	763.813	385.795
2015-03-08 11:00:00	292.567	347.159	223.658	292.189	512.888	246.943
2015-03-08 12:00:00	96	123.671	59.7591	101.429	206.983	78.106
2015-03-08 13:00:00	0	0	0	0	0	0
2015-03-08 14:00:00	0	0	0	0	0	0
2015-03-08 15:00:00	0	0	0	0	0	0
2015-03-08 16:00:00	0	0	0	0	0	0
2015-03-08 17:00:00	0	0	0	0	0	0
2015-03-08 18:00:00	0	0	0	0	0	0
2015-03-08 19:00:00	0	0	0	0	0	0
2015-03-08 20:00:00	0	0	0	0	0	0
2015-03-08 21:00:00	0	0	0	0	0	0
2015-03-08 22:00:00	0	0	0	0	0	0
2015-03-08 23:00:00	0	0	0	0	0	0
2015-03-09	0	0	0	0	0	0
2015-03-09 01:00:00	0	0	0	0	0	0
2015-03-09 02:00:00	95.35	129.637	196.796	149.925	278.336	125.446
2015-03-09 03:00:00	297.567	352.442	424.755	371.667	563.26	321.511
2015-03-09 04:00:00	529.05	564.223	627.49	579.09	805.931	515.26
2015-03-09 05:00:00	698.75	731.905	780.325	737.146	989.818	673.097
2015-03-09 06:00:00	805.817	832.886	868.151	831.627	1102.4	772.378
2015-03-09 07:00:00	850.2	866.886	886.277	852.001	1136	800.234
2015-03-09 08:00:00	811.833	830.248	830.767	811.658	1088.36	756.032
2015-03-09 09:00:00	714.767	723.569	688.396	700.424	962.725	634.725
2015-03-09 10:00:00	557.983	558.397	508.979	536.691	767.683	471.683
2015-03-09 11:00:00	351.65	348.397	292.494	327.741	516.545	278.593
2015-03-09 12:00:00	123.417	126.908	80.6104	113.636	209.923	86.9993
2015-03-09 13:00:00	0	0	0	0	0	0
2015-03-09 14:00:00	0	0	0	0	0	0
2015-03-09 15:00:00	0	0	0	0	0	0
2015-03-09 16:00:00	0	0	0	0	0	0
2015-03-09 17:00:00	0	0	0	0	0	0
2015-03-09 18:00:00	0	0	0	0	0	0
2015-03-09 19:00:00	0	0	0	0	0	0
2015-03-09 20:00:00	0	0	0	0	0	0
2015-03-09 21:00:00	0	0	0	0	0	0
2015-03-09 22:00:00	0	0	0	0	0	0
2015-03-09 23:00:00	0	0	0	0	0	0
2015-03-10	0	0	0	0	0	0
2015-03-10 01:00:00	0	0	0	0	0	0
2015-03-10 02:00:00	108.95	131.922	194.475	153.551	284.367	128.389
2015-03-10 03:00:00	333.917	360.032	421.092	374.134	569.157	324.672
2015-03-10 04:00:00	548.617	569.645	625.042	581.209	811.616	519.228
2015-03-10 05:00:00	720.45	738.763	779.586	743.325	995.227	679.395
2015-03-10 06:00:00	813.2	845.4	871.488	842.723	1107.48	782.862
2015-03-10 07:00:00	837.833	880.371	888.71	872.729	1140.75	813.283
2015-03-10 08:00:00	828.6	841.792	824.074	829.66	1092.76	764.017
2015-03-10 09:00:00	720.95	728.083	675.456	713.538	966.811	636.57
2015-03-10 10:00:00	554.3	558.912	484.064	532.626	771.499	463.88
2015-03-10 11:00:00	313.05	342.167	258.674	316.451	520.157	265.298
2015-03-10 12:00:00	97.9167	127.451	76.4082	102.836	212.834	83.3094
2015-03-10 13:00:00	0	0	0	0	0	0
2015-03-10 14:00:00	0	0	0	0	0	0
2015-03-10 15:00:00	0	0	0	0	0	0
2015-03-10 16:00:00	0	0	0	0	0	0
2015-03-10 17:00:00	0	0	0	0	0	0
2015-03-10 18:00:00	0	0	0	0	0	0
2015-03-10 19:00:00	0	0	0	0	0	0
2015-03-10 20:00:00	0	0	0	0	0	0
2015-03-10 21:00:00	0	0	0	0	0	0
2015-03-10 22:00:00	0	0	0	0	0	0
2015-03-10 23:00:00	0	0	0	0	0	0
2015-03-11	0	0	0	0	0	0
2015-03-11 01:00:00	0	0	0	0	0	0
2015-03-11 02:00:00	99	131.932	135.356	149.551	290.417	119.219
2015-03-11 03:00:00	314.483	363.599	382.229	356.943	575.055	312.637
2015-03-11 04:00:00	556.933	580.097	616.192	563.258	817.285	515.033
2015-03-11 05:00:00	715.017	744.513	730.265	702.482	1000.61	651.384
2015-03-11 06:00:00	802.867	849.653	744.777	799.407	1112.53	717.942
2015-03-11 07:00:00	813.867	875.036	735.401	829.188	1145.44	732.38
2015-03-11 08:00:00	802.433	824.287	717.749	783.661	1097.11	701.999
2015-03-11 09:00:00	698.317	713.201	648.617	701.401	970.839	621.301
2015-03-11 10:00:00	530.433	540.544	478.846	496.771	775.262	447.864
2015-03-11 11:00:00	334.6	328.7	274.729	267.474	523.724	251.715
2015-03-11 12:00:00	72.2333	100.715	82.3346	82.0939	215.717	72.2632
2015-03-11 13:00:00	0	0	0	0	0	0
2015-03-11 14:00:00	0	0	0	0	0	0
2015-03-11 15:00:00	0	0	0	0	0	0
2015-03-11 16:00:00	0	0	0	0	0	0
2015-03-11 17:00:00	0	0	0	0	0	0
2015-03-11 18:00:00	0	0	0	0	0	0
2015-03-11 19:00:00	0	0	0	0	0	0
2015-03-11 20:00:00	0	0	0	0	0	0
2015-03-11 21:00:00	0	0	0	0	0	0
2015-03-11 22:00:00	0	0	0	0	0	0
2015-03-11 23:00:00	0	0	0	0	0	0
2015-03-12	0	0	0	0	0	0
2015-03-12 01:00:00	0	0	0	0	0	0
2015-03-12 02:00:00	70.1333	128.611	131.625	127.808	296.482	111.151
2015-03-12 03:00:00	271.517	356.811	302.891	296.54	580.951	272.825
2015-03-12 04:00:00	510.883	570.468	520.302	426.31	822.935	439.745
2015-03-12 05:00:00	666.617	737.166	710.778	611.77	1005.95	616.654
2015-03-12 06:00:00	791.167	848.161	842.733	839.378	1117.53	775.914
2015-03-12 07:00:00	845.45	885.34	875.51	869.56	1150.08	813.274
2015-03-12 08:00:00	811.283	846.078	825.153	822.128	1101.39	767.919
2015-03-12 09:00:00	702.017	737.801	706.65	709.635	974.808	654.684
2015-03-12 10:00:00	547.733	571.616	524.94	534.918	778.97	484.695
2015-03-12 11:00:00	331.267	357.955	305.677	327.146	527.245	287.678
2015-03-12 12:00:00	118.717	134.337	88.8149	117.164	218.571	92.3814
2015-03-12 13:00:00	0	0	0	0	0	0
2015-03-12 14:00:00	0	0	0	0	0	0
2015-03-12 15:00:00	0	0	0	0	0	0
2015-03-12 16:00:00	0	0	0	0	0	0
2015-03-12 17:00:00	0	0	0	0	0	0
2015-03-12 18:00:00	0	0	0	0	0	0
2015-03-12 19:00:00	0	0	0	0	0	0
2015-03-12 20:00:00	0	0	0	0	0	0
2015-03-12 21:00:00	0	0	0	0	0	0
2015-03-12 22:00:00	0	0	0	0	0	0
2015-03-12 23:00:00	0	0	0	0	0	0
2015-03-13	0	0	0	0	0	0
2015-03-13 01:00:00	0	0	0	0	0	0
2015-03-13 02:00:00	107.517	132.77	184.243	165.71	302.559	134.261
2015-03-13 03:00:00	319.7	362.487	416.179	370.722	586.841	328.914
2015-03-13 04:00:00	537.467	575.944	618.322	586.605	828.562	527.02
2015-03-13 05:00:00	694.117	740.753	769.98	736.85	1011.25	682.616
2015-03-13 06:00:00	801.083	840.974	869.854	835.225	1122.48	788.093
2015-03-13 07:00:00	817.117	874.912	890.327	873.127	1154.66	821.912
2015-03-13 08:00:00	771.567	828.897	829.925	815.554	1105.62	767.572
2015-03-13 09:00:00	506.467	695.738	651.691	681.522	978.717	616.841
2015-03-13 10:00:00	493.733	509.19	383.259	508.236	782.623	414.54
2015-03-13 11:00:00	238.367	285.798	159.175	310.938	530.721	226.505
2015-03-13 12:00:00	23.2833	87.3978	37.2167	111.058	221.397	70.7995
2015-03-13 13:00:00	0	0	0	0	0	0
2015-03-13 14:00:00	0	0	0	0	0	0
2015-03-13 15:00:00	0	0	0	0	0	0
2015-03-13 16:00:00	0	0	0	0	0	0
2015-03-13 17:00:00	0	0	0	0	0	0
2015-03-13 18:00:00	0	0	0	0	0	0
2015-03-13 19:00:00	0	0	0	0	0	0
2015-03-13 20:00:00	0	0	0	0	0	0
2015-03-13 21:00:00	0	0	0	0	0	0
2015-03-13 22:00:00	0	0	0	0	0	0
2015-03-13 23:00:00	0	0	0	0	0	0
2015-03-14	0	0	0	0	0	0
2015-03-14 01:00:00	0	0	0	0	0	0
2015-03-14 02:00:00	65.25	99.4549	106.553	117.886	308.644	97.5954
2015-03-14 03:00:00	116.933	277.787	249.814	307.127	592.723	246.345
2015-03-14 04:00:00	130.3	447.372	432.257	424.822	834.164	386.939
2015-03-14 05:00:00	428.85	477.037	565.761	593.518	1016.52	506.372
2015-03-14 06:00:00	517.5	497.346	611.074	678.884	1127.37	564.145
2015-03-14 07:00:00	478.85	331.971	447.861	770.221	1159.18	491.817
2015-03-14 08:00:00	689.117	151.13	334.574	709.945	1109.78	390.459
2015-03-14 09:00:00	550.133	205.997	275.698	446.528	982.566	294.976
2015-03-14 10:00:00	261.233	486.467	212.514	287.928	786.222	280.006
2015-03-14 11:00:00	272.917	307.559	134.733	98.2659	534.152	155.396
2015-03-14 12:00:00	28.8333	89.4684	42.4457	40.0929	224.197	50.4032
2015-03-14 13:00:00	0	0	0	0	0	0
2015-03-14 14:00:00	0	0	0	0	0	0
2015-03-14 15:00:00	0	0	0	0	0	0
2015-03-14 16:00:00	0	0	0	0	0	0
2015-03-14 17:00:00	0	0	0	0	0	0
2015-03-14 18:00:00	0	0	0	0	0	0
2015-03-14 19:00:00	0	0	0	0	0	0
2015-03-14 20:00:00	0	0	0	0	0	0
2015-03-14 21:00:00	0	0	0	0	0	0
2015-03-14 22:00:00	0	0	0	0	0	0
2015-03-14 23:00:00	0	0	0	0	0	0
2015-03-15	0	0	0	0	0	0
2015-03-15 01:00:00	0	0	0	0	0	0
2015-03-15 02:00:00	68.7333	90.1427	86.2488	113.06	314.735	90.8127
2015-03-15 03:00:00	99.6667	285.743	234.933	259.573	598.592	230.194
2015-03-15 04:00:00	238.383	555.433	394.107	403.453	839.738	392.18
2015-03-15 05:00:00	115.1	729.273	440.931	594.563	1021.75	507.578
2015-03-15 06:00:00	13.85	825.851	376.544	348.923	1132.22	420.408
2015-03-15 07:00:00	50.8833	843.789	333.584	522.554	1163.64	456.995
2015-03-15 08:00:00	420.133	802.575	355.077	524.861	1113.88	463.894
2015-03-15 09:00:00	491.567	709.681	391.575	410.673	986.354	430.771
2015-03-15 10:00:00	532.85	537.453	260.906	298.805	789.766	312.357
2015-03-15 11:00:00	169.317	282.191	188.741	180.149	537.539	192.28
2015-03-15 12:00:00	118.8	133.822	66.7972	53.7082	226.968	69.346
2015-03-15 13:00:00	0	0	0	0	0	0
2015-03-15 14:00:00	0	0	0	0	0	0
2015-03-15 15:00:00	0	0	0	0	0	0
2015-03-15 16:00:00	0	0	0	0	0	0
2015-03-15 17:00:00	0	0	0	0	0	0
2015-03-15 18:00:00	0	0	0	0	0	0
2015-03-15 19:00:00	0	0	0	0	0	0
2015-03-15 20:00:00	0	0	0	0	0	0
2015-03-15 21:00:00	0	0	0	0	0	0
2015-03-15 22:00:00	0	0	0	0	0	0
2015-03-15 23:00:00	0	0	0	0	0	0
2015-03-16	0	0	0	0	0	0
2015-03-16 01:00:00	0	0	0	0	0	0
2015-03-16 02:00:00	131.3	150.637	204.852	132.927	320.826	134.762
2015-03-16 03:00:00	319.85	371.604	426.274	337.779	604.445	327.476
2015-03-16 04:00:00	541.717	577.931	625.154	502.311	845.28	509.694
2015-03-16 05:00:00	658.95	738.034	774.326	538.995	1026.92	628.97
2015-03-16 06:00:00	585.967	839.457	851.689	754.604	1137.01	762.343
2015-03-16 07:00:00	594	872.366	857.303	801.348	1168.04	791.324
2015-03-16 08:00:00	650.167	834.834	788.339	716.981	1117.92	725.586
2015-03-16 09:00:00	504.967	719.16	653.637	550.149	990.08	586.198
2015-03-16 10:00:00	406.35	542.166	482.298	432.487	793.255	435.804
2015-03-16 11:00:00	156.783	356.497	276.588	282.869	540.881	268.23
2015-03-16 12:00:00	81.4	137.877	79.4923	106.052	250.179	97.036
2015-03-16 13:00:00	0	0	0	0	0	0
2015-03-16 14:00:00	0	0	0	0	0	0
2015-03-16 15:00:00	0	0	0	0	0	0
2015-03-16 16:00:00	0	0	0	0	0	0
2015-03-16 17:00:00	0	0	0	0	0	0
2015-03-16 18:00:00	0	0	0	0	0	0
2015-03-16 19:00:00	0	0	0	0	0	0
2015-03-16 20:00:00	0	0	0	0	0	0
2015-03-16 21:00:00	0	0	0	0	0	0
2015-03-16 22:00:00	0	0	0	0	0	0
2015-03-16 23:00:00	0	0	0	0	0	0
2015-03-17	0	0	0	0	0	0
2015-03-17 01:00:00	0	0	0	0	0	0
2015-03-17 02:00:00	119.383	33.9802	211.301	172.139	326.916	117.086
2015-03-17 03:00:00	275.567	128.249	432.853	384.919	610.28	287.671
2015-03-17 04:00:00	467.683	407.852	631.046	565.788	850.789	497.1
2015-03-17 05:00:00	629.567	748.365	779.952	718.955	1032.06	692.217
2015-03-17 06:00:00	677.983	848.943	863.95	735.72	1141.74	765.947
2015-03-17 07:00:00	742.617	885.799	879.079	774.894	1172.38	797.681
2015-03-17 08:00:00	779.383	847.993	818.128	631.573	1121.89	716.976
2015-03-17 09:00:00	590.783	738.853	670.166	502.181	993.744	583.238
2015-03-17 10:00:00	363.55	575.397	487.492	506.94	796.689	469.473
2015-03-17 11:00:00	255.2	365.397	293.008	318.792	544.178	287.249
2015-03-17 12:00:00	146.133	143.877	96.1476	124.16	253.443	108.315
2015-03-17 13:00:00	0	0	0	0	0	0
2015-03-17 14:00:00	0	0	0	0	0	0
2015-03-17 15:00:00	0	0	0	0	0	0
2015-03-17 16:00:00	0	0	0	0	0	0
2015-03-17 17:00:00	0	0	0	0	0	0
2015-03-17 18:00:00	0	0	0	0	0	0
2015-03-17 19:00:00	0	0	0	0	0	0
2015-03-17 20:00:00	0	0	0	0	0	0
2015-03-17 21:00:00	0	0	0	0	0	0
2015-03-17 22:00:00	0	0	0	0	0	0
2015-03-17 23:00:00	0	0	0	0	0	0
2015-03-18	0	0	0	0	0	0
2015-03-18 01:00:00	0	0	0	0	0	0
2015-03-18 02:00:00	115.817	154.559	213.338	178.366	333	154.343
2015-03-18 03:00:00	314.15	365.807	437.819	395.129	616.093	351.117
2015-03-18 04:00:00	509.55	561.106	632.793	577.636	856.26	536.324
2015-03-18 05:00:00	685.183	722.352	747.176	687.21	1037.14	665.585
2015-03-18 06:00:00	796.15	822.685	782.649	804.575	1146.41	747.741
2015-03-18 07:00:00	848.817	842.446	784.848	824.873	1176.65	763.377
2015-03-18 08:00:00	765.517	801.443	741.01	789.379	1125.8	724.032
2015-03-18 09:00:00	706.583	732.707	602.611	669.02	997.345	607.495
2015-03-18 10:00:00	518.233	577.091	401.135	481.122	800.067	431.691
2015-03-18 11:00:00	283.4	368.705	240.328	318.032	547.43	273.997
2015-03-18 12:00:00	137.167	146.363	83.1943	127.068	256.676	107.741
2015-03-18 13:00:00	0	0	0	0	0	0
2015-03-18 14:00:00	0	0	0	0	0	0
2015-03-18 15:00:00	0	0	0	0	0	0
2015-03-18 16:00:00	0	0	0	0	0	0
2015-03-18 17:00:00	0	0	0	0	0	0
2015-03-18 18:00:00	0	0	0	0	0	0
2015-03-18 19:00:00	0	0	0	0	0	0
2015-03-18 20:00:00	0	0	0	0	0	0
2015-03-18 21:00:00	0	0	0	0	0	0
2015-03-18 22:00:00	0	0	0	0	0	0
2015-03-18 23:00:00	0	0	0	0	0	0
2015-03-19	0	0	0	0	0	0
2015-03-19 01:00:00	0	0	0	0	0	0
2015-03-19 02:00:00	119.883	89.6394	206.657	177.476	339.076	135.682
2015-03-19 03:00:00	314.583	210.949	417.87	372.347	621.882	302.724
2015-03-19 04:00:00	532.8	350.488	620.1	540.552	861.692	476.885
2015-03-19 05:00:00	578.95	552.153	774.927	688.716	1042.17	646.507
2015-03-19 06:00:00	565.15	742.963	850.674	779.969	1151.03	758.172
2015-03-19 07:00:00	543.817	834.078	846.533	807.705	1180.85	787.03
2015-03-19 08:00:00	777.867	771.042	682.055	770.663	1129.64	687.048
2015-03-19 09:00:00	629.833	565.082	536.619	668.866	1000.88	548.99
2015-03-19 10:00:00	391.317	365.636	244.45	441.941	803.389	319.856
2015-03-19 11:00:00	213.3	181.848	143.306	220.395	550.637	172.535
2015-03-19 12:00:00	83.5	55.5272	64.0924	73.0059	259.877	63.9961
2015-03-19 13:00:00	0	0	0	0	0	0
2015-03-19 14:00:00	0	0	0	0	0	0
2015-03-19 15:00:00	0	0	0	0	0	0
2015-03-19 16:00:00	0	0	0	0	0	0
2015-03-19 17:00:00	0	0	0	0	0	0
2015-03-19 18:00:00	0	0	0	0	0	0
2015-03-19 19:00:00	0	0	0	0	0	0
2015-03-19 20:00:00	0	0	0	0	0	0
2015-03-19 21:00:00	0	0	0	0	0	0
2015-03-19 22:00:00	0	0	0	0	0	0
2015-03-19 23:00:00	0	0	0	0	0	0
2015-03-20	0	0	0	0	0	0
2015-03-20 01:00:00	0	0	0	0	0	0
2015-03-20 02:00:00	113.767	166.666	211.345	151.709	345.14	149.991
2015-03-20 03:00:00	276.683	390.35	427.964	377.683	627.642	351.407
2015-03-20 04:00:00	538.267	592.998	622.504	526.744	867.081	526.7
2015-03-20 05:00:00	717.683	754.957	771.102	645.564	1047.15	672.178
2015-03-20 06:00:00	815.333	855.317	873.921	832.22	1155.58	806.991
2015-03-20 07:00:00	848.483	886.226	888.113	856.824	1184.99	832.282
2015-03-20 08:00:00	804.4	846.771	826.931	800.19	1133.41	777.158
2015-03-20 09:00:00	713	740.588	683.776	703.675	1004.36	655.982
2015-03-20 10:00:00	562.25	572.355	507.76	492.841	806.654	473.695
2015-03-20 11:00:00	356.583	369.008	302.762	298.614	553.8	286.233
2015-03-20 12:00:00	152.083	147.306	100.76	111.053	263.048	106.547
2015-03-20 13:00:00	0	0	0	0	0	0
2015-03-20 14:00:00	0	0	0	0	0	0
2015-03-20 15:00:00	0	0	0	0	0	0
2015-03-20 16:00:00	0	0	0	0	0	0
2015-03-20 17:00:00	0	0	0	0	0	0
2015-03-20 18:00:00	0	0	0	0	0	0
2015-03-20 19:00:00	0	0	0	0	0	0
2015-03-20 20:00:00	0	0	0	0	0	0
2015-03-20 21:00:00	0	0	0	0	0	0
2015-03-20 22:00:00	0	0	0	0	0	0
2015-03-20 23:00:00	0	0	0	0	0	0
2015-03-21	0	0	0	0	0	0
2015-03-21 01:00:00	0	0	0	0	0	0
2015-03-21 02:00:00	127.2	171.637	212.393	180.586	351.189	162.246
2015-03-21 03:00:00	310.967	392.604	429.181	386.753	633.373	356.577
2015-03-21 04:00:00	516.1	594.931	624.93	556.279	872.426	538.694
2015-03-21 05:00:00	667.467	751.377	773.956	723.556	1052.07	698.653
2015-03-21 06:00:00	786.283	855.457	845.162	823.62	1160.06	792.69
2015-03-21 07:00:00	825.583	885.52	861.523	825.96	1189.06	811.606
2015-03-21 08:00:00	768.9	847.68	804.091	798.577	1137.11	767.456
2015-03-21 09:00:00	665.583	738.99	683.613	677.732	1007.77	648.233
2015-03-21 10:00:00	515.283	574.339	502.469	468.424	809.864	464.898
2015-03-21 11:00:00	336.55	368.967	291.435	278.445	556.918	276.665
2015-03-21 12:00:00	108.533	147.306	92.1114	78.5035	266.189	94.0251
2015-03-21 13:00:00	0	0	0	0	0	0
2015-03-21 14:00:00	0	0	0	0	0	0
2015-03-21 15:00:00	0	0	0	0	0	0
2015-03-21 16:00:00	0	0	0	0	0	0
2015-03-21 17:00:00	0	0	0	0	0	0
2015-03-21 18:00:00	0	0	0	0	0	0
2015-03-21 19:00:00	0	0	0	0	0	0
2015-03-21 20:00:00	0	0	0	0	0	0
2015-03-21 21:00:00	0	0	0	0	0	0
2015-03-21 22:00:00	0	0	0	0	0	0
2015-03-21 23:00:00	0	0	0	0	0	0
2015-03-22	0	0	0	0	0	0
2015-03-22 01:00:00	0	0	0	0	0	0
2015-03-22 02:00:00	142.467	162.637	180.128	176.018	357.221	153.062
2015-03-22 03:00:00	335.717	379.546	319.293	387.459	639.069	324.262
2015-03-22 04:00:00	507.117	579.702	428.219	563.012	877.724	468.782
2015-03-22 05:00:00	628.033	740.664	453.674	709.69	1056.93	559.405
2015-03-22 06:00:00	584.567	838	438.572	805.528	1164.48	599.014
2015-03-22 07:00:00	676.283	863.2	472.414	821.185	1193.06	623.863
2015-03-22 08:00:00	704.533	829.022	581.279	767.743	1140.74	653.504
2015-03-22 09:00:00	635.767	730.928	596.006	620.307	1011.11	592.511
2015-03-22 10:00:00	484.5	567.002	477.251	409.098	813.017	436.345
2015-03-22 11:00:00	282.333	364.815	296.477	234.568	559.991	262.56
2015-03-22 12:00:00	116.783	147.363	102.024	96.9427	269.299	102.437
2015-03-22 13:00:00	0	0	0	0	0	0
2015-03-22 14:00:00	0	0	0	0	0	0
2015-03-22 15:00:00	0	0	0	0	0	0
2015-03-22 16:00:00	0	0	0	0	0	0
2015-03-22 17:00:00	0	0	0	0	0	0
2015-03-22 18:00:00	0	0	0	0	0	0
2015-03-22 19:00:00	0	0	0	0	0	0
2015-03-22 20:00:00	0	0	0	0	0	0
2015-03-22 21:00:00	0	0	0	0	0	0
2015-03-22 22:00:00	0	0	0	0	0	0
2015-03-22 23:00:00	0	0	0	0	0	0
2015-03-23	0	0	0	0	0	0
2015-03-23 01:00:00	0	0	0	0	0	0
2015-03-23 02:00:00	146.5	184.559	226.754	195.112	363.232	174.747
2015-03-23 03:00:00	368.383	407.52	448.494	410.959	644.73	375.074
2015-03-23 04:00:00	572.967	610.093	647.101	610.27	882.972	569.531
2015-03-23 05:00:00	738.217	772.034	797.091	766.006	1061.73	728.429
2015-03-23 06:00:00	832.667	869.771	854.549	859.32	1168.83	813.123
2015-03-23 07:00:00	868.883	901.771	869.687	884.439	1196.99	838.234
2015-03-23 08:00:00	830.883	860.228	810.304	841.283	1144.31	787.435
2015-03-23 09:00:00	739.35	753.236	712.159	730.504	1014.39	680.457
2015-03-23 10:00:00	575.25	586.252	542.24	557.734	816.114	511.402
2015-03-23 11:00:00	382.05	377.164	331.35	346.423	563.02	312.454
2015-03-23 12:00:00	126.283	154.363	116.146	135.045	272.378	119.954
2015-03-23 13:00:00	0	0	0	0	0	0
2015-03-23 14:00:00	0	0	0	0	0	0
2015-03-23 15:00:00	0	0	0	0	0	0
2015-03-23 16:00:00	0	0	0	0	0	0
2015-03-23 17:00:00	0	0	0	0	0	0
2015-03-23 18:00:00	0	0	0	0	0	0
2015-03-23 19:00:00	0	0	0	0	0	0
2015-03-23 20:00:00	0	0	0	0	0	0
2015-03-23 21:00:00	0	0	0	0	0	0
2015-03-23 22:00:00	0	0	0	0	0	0
2015-03-23 23:00:00	0	0	0	0	0	0
2015-03-24	0	0	0	0	0	0
2015-03-24 01:00:00	0	0	0	0	0	0
2015-03-24 02:00:00	129.8	188.559	223.156	198.079	369.219	176.933
2015-03-24 03:00:00	371.717	411.807	438.672	413.089	650.352	375.251
2015-03-24 04:00:00	538.733	619.806	620.493	611.675	888.168	563.391
2015-03-24 05:00:00	644.667	779.122	753.5	764.767	1066.47	711.639
2015-03-24 06:00:00	681.65	876.374	817.174	855.642	1173.11	796.753
2015-03-24 07:00:00	799.167	907.403	829.897	864.344	1200.85	815.12
2015-03-24 08:00:00	814.917	866.423	775.338	830.294	1147.8	769.526
2015-03-24 09:00:00	697	757.342	670.713	717.4	1017.6	660.191
2015-03-24 10:00:00	547.333	591.73	517.403	537.037	819.155	497.214
2015-03-24 11:00:00	317.017	382.424	300.506	325.226	566.004	297.999
2015-03-24 12:00:00	138.517	156.397	97.4131	121.315	275.428	112.305
2015-03-24 13:00:00	0	0	0	0	0	0
2015-03-24 14:00:00	0	0	0	0	0	0
2015-03-24 15:00:00	0	0	0	0	0	0
2015-03-24 16:00:00	0	0	0	0	0	0
2015-03-24 17:00:00	0	0	0	0	0	0
2015-03-24 18:00:00	0	0	0	0	0	0
2015-03-24 19:00:00	0	0	0	0	0	0
2015-03-24 20:00:00	0	0	0	0	0	0
2015-03-24 21:00:00	0	0	0	0	0	0
2015-03-24 22:00:00	0	0	0	0	0	0
2015-03-24 23:00:00	0	0	0	0	0	0
2015-03-25	0	0	0	0	0	0
2015-03-25 01:00:00	0	0	0	0	0	0
2015-03-25 02:00:00	134.633	186.183	189.266	199.619	375.179	170.984
2015-03-25 03:00:00	333.883	401.32	393.724	405.687	655.932	358.412
2015-03-25 04:00:00	570.75	607.019	586.833	611.01	893.311	548.921
2015-03-25 05:00:00	738.35	765.279	731.407	765.923	1071.14	701.235
2015-03-25 06:00:00	844.567	859.057	838.733	847.53	1177.33	801.943
[truncated: 15,545 more rows]
